# Supplementary material for: Antimicrobial Usage in Animal Production: A Review of the Literature with a Focus on Low- and Middle-Income Countries
Source: Antibiotics (Basel). 2018 Aug 15;7(3):75. doi: 10.3390/antibiotics7030075 (PMC6164101; doi:10.3390/antibiotics7030075)
Supplement: Supplementary file 1 [file antibiotics-07-00075-s001.zip]

Archive with 3 entries (3 files):
- antibiotics-326610-Supplementary Material S1 For Publication.xlsx
- antibiotics-326610-Supplementary Material S2 For Publication.docx
- antibiotics-326610-Supplementary Material S3 For Publication.xlsx
