# Supplementary material for: Antimicrobial Usage in Animal Production: A Review of the Literature with a Focus on Low- and Middle-Income Countries
Source: Antibiotics (Basel). 2018 Aug 15;7(3):75. doi: 10.3390/antibiotics7030075 (PMC6164101; doi:10.3390/antibiotics7030075)
Supplement: Supplementary file 1 [file antibiotics-07-00075-s001.zip › antibiotics-326610-Supplementary Material S1 For Publication.xlsx]

## Sheet: By class 
Ref	Author (Year of study)	Country	Year of usage	Study units	No. study units	Observation period (months)	Production type (level 1)	Production type (level 2)	Route of administration	Purpose of usage	Source	Note	AMINOGLYCOSIDES	TETRACYCLINES	PENICILLINS	MACROLIDES	CEPHALOSPORINS	SULFONAMIDES	FLUOROQUINOLONES	AMPHENICOLS	SULPHONAMIDES + DIAMINOPYRIMIDINES	LINCOSAMIDES	POLYPEPTIDES	CEPHALOSPORINS 1st & 2nd gen.	PLEUROMUTILINS	QUINOLONE	ANSAMYCINS/RIFAMYCINS	OTHER
101	Aalipour et al. (2014)	Iran	2010	Survey (veterinarians)	22	12	Poultry	-	-	Total use	Figure 1	Distribution of antimicrobial (not percentage of farms using)	0.5	81.5	0	2.1	0	1.8	5.4	0	0	0	0	0	0	0	0	7.5
101	Aalipour et al. (2014)	Iran	2010	Survey (veterinarians)	22	12	All species combined	-	-	Total use	Figure 1	Distribution of antimicrobial (not percentage of farms using)	13.5	58.65	9.9	9.04	0	6.3	0.1	0	0	0	0	0	0.02	0	0	0
6	Asai et al. (2007)	Japan	2001-2004	Survey (farms)	378	6	Cattle	-	-	Total use	Table 1	-	37.7	22.6	32.1	13.2	0	7.5	5.7	5.7	0	0	0	0	0	0	0	0
6	Asai et al. (2007)	Japan	2001-2004	Survey (farms)	359	6	Swine	-	-	Total use	Table 1	-	33.3	48	44.7	32.5	0	17.1	6.5	13.8	0	0	0	0	0	0	0	0
6	Asai et al. (2007)	Japan	2001-2004	Survey (farms)	284	6	Poultry	Broiler	-	Total use	Table 1	-	2.9	31.9	20.3	13	0	20.3	10.1	0	0	0	0	0	0	0	0	0
6	Asai et al. (2007)	Japan	2001-2004	Survey (farms)	353	6	Poultry	Layers	-	Total use	Table 1	-	0	60.9	13	13	0	0	13	4.3	0	0	0	0	0	0	0	0
42	De Briyne et al. (2014)	Belgium	2013	Survey (veterinarians)	227	1	Cattle	-	-	Total use	Table 3	-	8	5	28	9	22	2	11	5	0	3	7	3	0	0	0	0
42	De Briyne et al. (2014)	France	2013	Survey (veterinarians)	1072	1	Cattle	-	-	Total use	Table 3	-	12	10	25	10	16	3	6	4	0	1	12	7	0	0	0	0
42	De Briyne et al. (2014)	Germany	2013	Survey (veterinarians)	337	1	Cattle	-	-	Total use	Table 3	-	7	4	31	5	26	3	14	5	0	2	1	3	0	0	0	0
42	De Briyne et al. (2014)	Spain	2013	Survey (veterinarians)	303	1	Cattle	-	-	Total use	Table 3	-	8	12	29	10	14	3	13	8	0	1	2	3	0	0	0	0
42	De Briyne et al. (2014)	Sweden	2013	Survey (veterinarians)	350	1	Cattle	-	-	Total use	Table 3	-	6	7	84	0	0	2	0	0	0	0	0	0	0	0	0	0
42	De Briyne et al. (2014)	EU	2013	Survey (veterinarians)	290	1	Cattle	-	-	Total use	Table 3	-	14	10	32	13	18	2	1	10	0	0	0	12	0	0	0	0
42	De Briyne et al. (2014)	Belgium	2013	Survey (veterinarians)	227	1	Swine	-	-	Total use	Table 3	-	9	20	23	9	3	6	5	3	0	3	14	0	5	0	0	0
42	De Briyne et al. (2014)	France	2013	Survey (veterinarians)	1072	1	Swine	-	-	Total use	Table 3	-	7	17	28	13	0	11	4	2	0	1	16	0	0	0	0	0
42	De Briyne et al. (2014)	Germany	2013	Survey (veterinarians)	337	1	Swine	-	-	Total use	Table 3	-	3	27	23	9	4	6	12	1	0	2	10	0	2	0	0	0
42	De Briyne et al. (2014)	Spain	2013	Survey (veterinarians)	303	1	Swine	-	-	Total use	Table 3	-	8	15	31	13	0	0	7	2	0	3	10	0	10	0	0	0
42	De Briyne et al. (2014)	Sweden	2013	Survey (veterinarians)	350	1	Swine	-	-	Total use	Table 3	-	0	0	0	0	0	0	0	0	0	0	0	0	0	0	0	0
42	De Briyne et al. (2014)	EU	2013	Survey (veterinarians)	290	1	Swine	-	-	Total use	Table 3	-	0	0	0	0	0	0	0	0	0	0	0	0	0	0	0	0
34	Busani et al. (2004)	Italy	2002	Survey (veterinarians)	106	-	Cattle	-	-	Therapeutic (Mastitis)	Table 2	Choice of drug: first choice	0	0	18	0	6	0	0	0	0	0	0	24	0	0	0	0
34	Busani et al. (2004)	Italy	2002	Survey (veterinarians)	106	-	Cattle	-	-	Therapeutic (Mastitis)	Table 2	Choice of drug: second choice	0	0	12	0	0	0	16	0	0	0	0	13	0	0	0	0
34	Busani et al. (2004)	Italy	2002	Survey (veterinarians)	106	-	Cattle	-	-	Therapeutic (Enteric)	Table 2	Choice of drug: first choice	14	0	0	0	0	0	54	0	0	0	0	0	0	0	0	0
34	Busani et al. (2004)	Italy	2002	Survey (veterinarians)	106	-	Cattle	-	-	Therapeutic (Enteric)	Table 2	Choice of drug: second choice	15	0	0	0	0	0	38	0	0	0	0	0	0	0	0	0
34	Busani et al. (2004)	Italy	2002	Survey (veterinarians)	106	-	Cattle	-	-	Therapeutic (Respiratory)	Table 2	Choice of drug: first choice	0	0	0	20	0	0	21	12	0	0	0	0	0	0	0	0
34	Busani et al. (2004)	Italy	2002	Survey (veterinarians)	106	-	Cattle	-	-	Therapeutic (Respiratory)	Table 2	Choice of drug: second choice	0	0	0	19	0	0	15	8	0	0	0	0	0	0	0	0
97	Carrique-Mas et al. (2015)	Vietnam	2012-2013	Survey (farms)	208	3	Poultry	-	-	Total use	Figure 1 and Text	-	9.1	25	15.9	19.2	0	5.8	9.1	6.3	0	1.9	18.8	0	0.5	0	0	0
37	Casal et al. (2007)	Spain	2001-2003	Survey (farms)	107	6	Swine	Growers/Finishers	-	Prophylactic	Table 2	-	2.1	16.7	22.9	13.5	0	15.6	0	0	0	13.5	28.1	0	8.3	0	0	0
37	Casal et al. (2007)	Spain	2001-2003	Survey (farms)	107	6	Swine	Growers/Finishers	-	Therapeutic (Respiratory)	Table 2	-	1	84.4	31.3	11.5	0	27.1	0	0	0	1	0	0	2.1	0	0	0
37	Casal et al. (2007)	Spain	2001-2003	Survey (farms)	107	6	Swine	Growers/Finishers	-	Therapeutic (Enteric)	Table 2	-	29.2	1	29.2	5.2	0	1	0	0	0	7.3	66.7	0	26	0	0	0
90	Green et al. (2010)	USA	2007	Survey (farms)	200	12	Cattle	Beef	Other (Oral or injectable)	Total use	Table 3	Farm type: Multiple operation type	5.6	41.8	37.8	14.5	6	12.5	6.3	18.9	0	1.7	0	0	0	0	0	0
90	Green et al. (2010)	USA	2007	Survey (farms)	650	12	Cattle	Beef	Other (Oral or injectable)	Total use	Table 3	Farm type: Cow-calf	2.1	36.3	31.7	7.4	3.1	7.8	3.6	10.4	0	1.7	0	0	0	0	0	0
90	Green et al. (2010)	USA	2007	Survey (farms)	850	12	Cattle	Beef	Other (Oral or injectable)	Total use	Table 3	Farm type: All producer	2.9	37.6	33.2	9.1	3.8	8.9	4.1	12.5	0	1.7	0	0	0	0	0	0
90	Green et al. (2010)	USA	2007	Survey (farms)	200	12	Cattle	Beef	Feed	Total use	Table 3	Farm type: Multiple operation type	1.5	18.8	5.8	1.6	0	7.9	0	0	0	0	0	0	0	0	0	0
90	Green et al. (2010)	USA	2007	Survey (farms)	650	12	Cattle	Beef	Feed	Total use	Table 3	Farm type: Cow-calf	0.7	14.6	2	0.9	0	2.1	0	0	0	0	0	0	0	0	0	0
90	Green et al. (2010)	USA	2007	Survey (farms)	850	12	Cattle	Beef	Feed	Total use	Table 3	Farm type: All producer	0.9	15.6	2.9	1	0	3.5	0	0	0	0	0	0	0	0	0	0
40	Jarrige et al. (2017)	France	2014	Veterinarian prescriptions	32	6	Cattle	Beef-Calves	-	Total use	Table 1	Distribution of antimicrobial (not percentage of farms using)	1.4	49.4	5.7	11.5	1.6	7.2	0.7	1	2.3	0	18.2	0	0	2.1	0	0
96	Nguyen et al. (2015)	Vietnam	2012-2013	Survey (farms)	208	3	Poultry	-	-	Total use	Table 3	-	7.2	25	15.9	19.2	0	4.8	9.1	6.3	0	1.9	18.8	0	0.5	0	0	0
85	Nobrega et al. (2017)	Canada	-	Survey (farms)	51	24	Cattle	-	-	Total use	Table 2	-	2	76.5	98	49	94.1	0	5.9	51	78.4	62.7	0	88.2	0	0	0	3.9
107	Ojo et al. (2016)	Nigeria	2014	Survey (farms)	545	-	All species combined	-	-	Total use	Table 5 + 6	-	0	0	0	0	11.6	25.3	0	36.1	0	0	0	0	0	0	0	0
93	Pereyra et al. (2015)	Argentina	2010	Survey (farms)	18	12	Cattle	Dairy	Intramammary	Therapeutic (Mastitis)	Figure 1	Cows	35.3	0	51	7.8	0	0	0	0	0	0	0	0	0	0	0	5.9
93	Pereyra et al. (2015)	Argentina	2010	Survey (farms)	18	12	Cattle	Dairy	Injectable/Parenteral/Intrauterine	Therapeutic (Mastitis)	Figure 1	Cows	31.2	0	64.9	2.6	0	0	0	0	0	0	0	0	0	0	0	1.3
93	Pereyra et al. (2015)	Argentina	2010	Survey (farms)	18	12	Cattle	Dairy	Intramammary	Therapeutic (Dry off )	Figure 1	Cows	20.2	0	32.1	30.3	0	0	0	0	0	0	0	0	0	0	0	17.4
31	Stevens et al. (2016)	Belgium	2012	Survey (farms)	57	9	Cattle	Dairy	-	Total use	Table 3	-	0	40.4	96.5	76.9	89.5	0	0	0	35.1	7	0	68.4	0	0	0	0
53	Stevens et al. (2018)	Belgium	2013-2014	Survey (farms)	56	11	Cattle	Dairy	-	Total use	Table 1	-	58.9	30.4	100	71.4	83.9	0	0	0	28.6	7.1	54	0	0	0	21.4	0
53	Stevens et al. (2018)	Belgium	2013-2014	Survey (farms)	56	11	Cattle	Dairy	-	Therapeutic (Mastitis)	Table 1	-	14.3	0	85.7	0	69.6	0	0	0	0	7.1	0	0	0	0	0	0
53	Stevens et al. (2018)	Belgium	2013-2014	Survey (farms)	56	11	Cattle	Dairy	-	Therapeutic (Dry off )	Table 1	-	33.9	0	82.1	0	58.9	0	0	0	0	0	0	0	0	0	21.4	0
53	Stevens et al. (2018)	Belgium	2013-2014	Survey (farms)	56	11	Cattle	Dairy	-	Therapeutic (Systemic )	Table 1	-	28.6	30.4	92.9	71.4	82.1	0	0	0	28.6	0	5.4	0	0	0	0	0
38	Thomsom et al. (2008)	Finland	2006	Survey (veterinarians)	262	-	Cattle	-	-	Total use	Figure 1	-	7	5	85	0	0	4	0	0	0	0	0	0	0	0	0	0
38	Thomsom et al. (2008)	Finland	2006	Survey (veterinarians)	262	-	Swine	-	-	Total use	Figure 1	-	17	12	38	0	0	33	0	0	0	0	0	0	0	0	0	0
87	Zwald et al. (2004)	USA	2001	Survey (farms)	99	2	Cattle	Dairy-Calves	-	Total use	Table 6	Farm type: Calves (conventional)	0	41.4	85.9	0	0	27.3	0	0	0	0	0	77.85	0	0	0	37.4
87	Zwald et al. (2004)	USA	2001	Survey (farms)	32	2	Cattle	Dairy-Calves	-	Total use	Table 6	Farm type: Calves (organic)	0	3.2	6.5	0	0	0	0	0	0	0	0	9.7	0	0	0	9.7

## Sheet: By antimicrobial
Ref.	Author (Year of study)	Country	Year of usage	Study units	No. study units	Observation period (months)	Production type (level 1)	Production type (level 2)	Route of administration	Purpose of usage	Source	Note	Spectinomycin	Streptomycin	Neomycin	Gentamicin	Framycetin	Apramycin	Kanamycin	Tetracycline	Chlortetracycline	Oxytetracycline	Doxycycline	Penicillin	Ampicillin	Amoxicillin	Cloxacillin	Hetacillin	Dicloxacillin	Erythromycin	Tylosin	Tilmicosin	Josamycin	Kitasamycin	Tilmicosin	Tulathromycin	Spiramycin	Tylvalosin	Ceftiofur	Cefquinome	Cefoperazone	Sulfadiazine	Sulfadoxine	Sulfamethazine	Sulfadimidine	Sulfachlorpyridazine	Sulfadimethoxine	Sulfanilamide	Sulfaquinoxaline
106	Adesokan et al. (2015)	Nigeria	2010-2012	Survey (pharmacists)	10	36	All species combined	-	-	Total use	Table 2	distribution of antimicrobial (not percentage of farm or vet)	0	12.6	0	7.8	0	0	0	0	9.8	19.3	4.6	12.6	0	0	0	0	0	0	15.1	0	0	0	0	0	0	0	0	0	0	0	0	0	0	0	0	0	0
84	Agunos et al. (2017)	Canada	2013	Survey (farms)	97	12	Poultry	Broiler	Feed	Total use	Table 2	-	0	0	0	0	0	0	0	0	0	0	0	12.4	0	0	0	0	0	0	7.2	0	0	0	0	0	0	0	0	0	0	0	0	0	0	0	0	0	0
84	Agunos et al. (2017)	Canada	2014	Survey (farms)	141	12	Poultry	Broiler	Feed	Total use	Table 2	-	0	0	0	0	0	0	0	0	0	0	0	12	0	0	0	0	0	0	19.9	0	0	0	0	0	0	0	0	0	0	0	0	0	0	0	0	0	0
84	Agunos et al. (2017)	Canada	2015	Survey (farms)	135	12	Poultry	Broiler	Feed	Total use	Table 2	-	0	0	0	0	0	0	0	0	0	0	0	13.3	0	0	0	0	0	0	14.8	0	0	0	0	0	0	0	0	0	0	0	0	0	0	0	0	0	0
84	Agunos et al. (2017)	Canada	2013	Survey (farms)	97	12	Poultry	Broiler	Water	Total use	Table 3	-	0	0	0	0	0	0	0	0	0	0	0	4.1	0	0	0	0	0	0	0	0	0	0	0	0	0	0	0	0	0	0	0	0	0	0	0	0	0
84	Agunos et al. (2017)	Canada	2014	Survey (farms)	141	12	Poultry	Broiler	Water	Total use	Table 3	-	0	0	0	0	0	0	0	0	0	0	0	12.7	0	0	0	0	0	0	0	0	0	0	0	0	0	0	0	0	0	0	0	0	0	0	0	0	0
84	Agunos et al. (2017)	Canada	2015	Survey (farms)	135	12	Poultry	Broiler	Water	Total use	Table 3	-	0	0	0	0	0	0	0	0	0	0	0	8.1	0	0	0	0	0	0	0	0	0	0	0	0	0	0	0	0	0	0	0	0	0	0	0	0	0
84	Agunos et al. (2017)	Canada	2015	Survey (farms)	99	12	Poultry	Broiler	Injectable/Parenteral/Intraterine	Total use	Table 4	-	24.2	0	0	3	0	0	0	0	0	0	0	0	0	0	0	0	0	0	0	0	0	0	0	0	0	0	31.3	0	0	0	0	0	0	0	0	0	0
84	Agunos et al. (2017)	Canada	2015	Survey (farms)	143	12	Poultry	Broiler	Injectable/Parenteral/Intraterine	Total use	Table 4	-	23.8	0	0	4.9	0	0	0	0	0	0	0	0	0	0	0	0	0	0	0	0	0	0	0	0	0	0	6.3	0	0	0	0	0	0	0	0	0	0
84	Agunos et al. (2017)	Canada	2015	Survey (farms)	136	12	Poultry	Broiler	Injectable/Parenteral/Intraterine	Total use	Table 4	-	29.4	0	0	9.6	0	0	0	0	0	0	0	0	0	0	0	0	0	0	0	0	0	0	0	0	0	0	0	0	0	0	0	0	0	0	0	0	0
77	Akwar et al. (2007)	Canada	1999-2000	Survey (farms)	47	-	Swine	-	-	Total use	Table 2	-	23.4	2.13	14.89	17.02	0	6.38	0	70.21	0	0	0	85.11	0	0	0	0	0	0	55.32	0	0	0	0	0	0	0	12.77	0	0	0	0	0	0	0	0	0	0
77	Akwar et al. (2007)	Canada	1999-2000	Survey (farms)	13	-	Swine	-	Other (Not in feed)	Total use	Table 2	-	7.7	0	23.1	15.4	0	0	0	30.8	0	0	0	46.2	0	0	0	0	0	0	15.4	0	0	0	0	0	0	0	0	0	0	0	0	0	0	0	0	0	0
77	Akwar et al. (2007)	Canada	1999-2000	Survey (farms)	34	-	Swine	-	Feed	Total use	Table 2	-	29.4	2.9	11.8	17.6	0	8.8	0	85.3	0	0	0	100	0	0	0	0	0	0	70.6	0	0	0	0	0	0	0	17.6	0	0	0	0	0	0	0	0	0	0
77	Akwar et al. (2007)	Canada	1999-2000	Survey (farms)	47	-	Swine	Sucklers/Weaners	-	Therapeutic	Table 3	-	14.9	2.1	4.3	17	0	4.3	0	23.4	0	0	0	53.2	0	0	0	0	0	0	17	0	0	0	0	0	0	0	8.5	0	0	0	0	0	0	0	0	0	0
77	Akwar et al. (2007)	Canada	1999-2000	Survey (farms)	47	-	Swine	Sucklers/Weaners	-	Therapeutic	Table 3	-	14.9	2.1	6.4	4.3	0	4.3	0	51.5	0	0	0	63.8	0	0	0	0	0	0	25.5	0	0	0	0	0	0	0	8.5	0	0	0	0	0	0	0	0	0	0
77	Akwar et al. (2007)	Canada	1999-2000	Survey (farms)	47	-	Swine	Growers/Finishers	-	Therapeutic	Table 3	-	2.1	2.1	2.1	0	0	2.1	0	23.4	0	0	0	53.2	0	0	0	0	0	0	38.3	0	0	0	0	0	0	0	4.3	0	0	0	0	0	0	0	0	0	0
77	Akwar et al. (2007)	Canada	1999-2000	Survey (farms)	47	-	Swine	Breeders/Sows	-	Therapeutic	Table 3	-	2.1	2.1	4.3	0	0	0	0	29.8	0	0	0	70.2	0	0	0	0	0	0	8.5	0	0	0	0	0	0	0	4.3	0	0	0	0	0	0	0	0	0	0
80	Boulianne et al. (2016)	Canada	2004	Survey (farms)	71	10	Poultry	-	Feed	Therapeutic	Table 2	Hatchery	0	0	0	1.2	0	0	0	0	0	0	0	0	0	0	0	0	0	0	0	0	0	0	0	0	0	0	76.3	0	0	0	0	0	0	0	0	0	0
80	Boulianne et al. (2016)	Canada	2004	Survey (farms)	50	10	Poultry	Turkey	Feed	Therapeutic	Table 2	Hatchery	42.1	0	0	25.5	0	0	0	0	0	0	0	0	0	0	0	0	0	0	0	0	0	0	0	0	0	0	23.4	0	0	0	0	0	0	0	0	0	0
80	Boulianne et al. (2016)	Canada	2004	Survey (farms)	82	10	Poultry	-	Feed	Growth promoter	Table 3	Farm	0	0	0	0	0	0	0	0	0	0	0	0	0	0	0	0	0	0	22	0	0	0	0	0	0	0	0	0	0	0	0	0	0	0	0	0	0
41	Brunton et al. (2012)	UK	2010-2011	Survey (farms)	506	12	Cattle	Dairy-Cows	Intramammary	Therapeutic (Lactating)	Table 3	Cows	0	5.7	37	0	16.6	0	6.5	0	0	0	0	37	1	16.2	0.2	0	0	0	0	0	0	0	0	0	0	0	0	29.1	0.4	0	0	0	0	0	0	0	0
41	Brunton et al. (2012)	UK	2010-2011	Survey (farms)	293	12	Cattle	Dairy-Cows	Intramammary	Therapeutic (Lactating)	Table 3	Cows	0	4.8	21.2	0	25.6	0	15.4	0	0	0	0	25.6	0.3	17.4	3.8	0	0	0	0	0	0	0	0	0	0	0	0	25.3	0.7	0	0	0	0	0	0	0	0
41	Brunton et al. (2012)	UK	2010-2011	Survey (farms)	130	12	Cattle	Dairy-Cows	Intramammary	Therapeutic (Lactating)	Table 3	Cows	0	5.4	10	0	8.5	0	13.9	0	0	0	0	10	1.5	22.3	3.8	0	0	0	0	0	0	0	0	0	0	0	0	21.5	0.9	0	0	0	0	0	0	0	0
41	Brunton et al. (2012)	UK	2010-2011	Survey (farms)	488	12	Cattle	Dairy-Cows	Intramammary	Therapeutic (Dry off )	Table 3	Cows	0	0	0	0	0	0	0	0	0	0	0	0	3.9	0	16	0	0	0	0	0	0	0	0	0	0	0	0	16.4	0	0	0	0	0	0	0	0	0
41	Brunton et al. (2012)	UK	2010-2011	Survey (farms)	156	12	Cattle	Dairy-Cows	Intramammary	Therapeutic (Dry off )	Table 3	Cows	0	0	0	0	0	0	0	0	0	0	0	0	6.4	0	21.8	0	0	0	0	0	0	0	0	0	0	0	0	12.2	0	0	0	0	0	0	0	0	0
41	Brunton et al. (2012)	UK	2010-2011	Survey (farms)	29	12	Cattle	Dairy-Cows	Intramammary	Therapeutic (Dry off )	Table 3	Cows	0	0	0	0	0	0	0	0	0	0	0	0	0	0	44.8	0	0	0	0	0	0	0	0	0	0	0	0	10.3	0	0	0	0	0	0	0	0	0
41	Brunton et al. (2012)	UK	2010-2011	Survey (farms)	827	12	Cattle	Dairy-Cows	Injectable/Parenteral/Intraterine	Total use	Table 4	Cows	0	0	20	0	0	0	0	0	0	22.2	0	21.7	0	18.8	0	0	0	0	15.2	0	0	0	0	0	0	0	18.1	17.3	0	0	0	0	0	0	0	0	0
81	Carson et al. (2008)	Canada	1999-2002	Survey (farms)	10	22	Cattle	Beef	Injectable/Parenteral/Intraterine	Total use	Table 2	Feedlots	60	0	0	0	0	0	0	0	0	100	0	90	40	0	0	0	0	0	10	90	0	0	90	0	0	0	60	0	0	0	40	0	0	0	0	0	0
81	Carson et al. (2008)	Canada	1999-2002	Survey (farms)	8	22	Cattle	Beef	Injectable/Parenteral/Intraterine	Total use	Table 2	Cow-calf farms	25	12.5	0	25	0	0	0	0	0	87.5	0	87.5	12.5	0	0	0	0	0	12.5	37.5	0	0	37.5	0	0	0	12.5	0	0	0	62.5	0	0	0	0	0	0
81	Carson et al. (2008)	Canada	1999-2002	Survey (farms)	3	22	Cattle	Beef	Injectable/Parenteral/Intraterine	Total use	Table 2	Combination farms	100	0	0	0	0	0	0	0	0	66.6	0	100	0	0	0	0	0	0	0	66.6	0	0	66.6	0	0	0	33.3	0	0	0	100	0	0	0	0	0	0
81	Carson et al. (2008)	Canada	1999-2002	Survey (farms)	10	22	Cattle	Beef	Feed	Total use	Table 2	Feedlots	0	0	0	0	0	0	0	0	20	10	0	0	0	0	0	0	0	0	50	0	0	0	0	0	0	0	0	0	0	0	0	10	0	0	0	0	0
81	Carson et al. (2008)	Canada	1999-2002	Survey (farms)	8	22	Cattle	Beef	Feed	Total use	Table 2	Cow-calf farms	0	0	0	0	0	0	0	0	0	12.5	0	0	0	0	0	0	0	0	0	0	0	0	0	0	0	0	0	0	0	0	0	0	0	0	0	0	0
81	Carson et al. (2008)	Canada	1999-2002	Survey (farms)	3	22	Cattle	Beef	Feed	Total use	Table 2	Combination farms	0	0	0	0	0	0	0	0	0	0	0	0	0	0	0	0	0	0	0	0	0	0	0	0	0	0	0	0	0	0	0	0	0	0	0	0	0
81	Carson et al. (2008)	Canada	1999-2002	Survey (farms)	10	22	Cattle	Beef	Water	Total use	Table 2	Feedlots	10	0	0	0	0	0	0	0	0	0	0	0	0	0	0	0	0	0	0	0	0	0	0	0	0	0	0	0	0	0	0	0	0	0	0	0	0
81	Carson et al. (2008)	Canada	1999-2002	Survey (farms)	8	22	Cattle	Beef	Water	Total use	Table 2	Cow-calf farms	0	0	0	0	0	0	0	0	12.5	0	0	0	0	0	0	0	0	0	0	0	0	0	0	0	0	0	0	0	0	0	0	0	0	0	0	0	0
81	Carson et al. (2008)	Canada	1999-2002	Survey (farms)	3	22	Cattle	Beef	Water	Total use	Table 2	Combination farms	100	0	0	0	0	0	0	0	0	0	0	0	0	0	0	0	0	0	0	0	0	0	0	0	0	0	0	0	0	0	0	0	0	0	0	0	0
81	Carson et al. (2008)	Canada	1999-2002	Survey (farms)	11	22	Cattle	Beef	Other (Tablets/Boluses)	Total use	Table 2	Cow-cafl and combination farms	0	0	0	0	0	0	0	4.7	4.7	0	0	0	0	0	0	0	0	0	0	0	0	0	0	0	0	0	0	0	0	0	0	0	0	0	0	0	0
81	Carson et al. (2008)	Canada	1999-2002	Survey (farms)	21	22	Cattle	Beef	Injectable/Parenteral/Intraterine	Total use	Table 2	All farm	42.9	4.8	0	9.5	0	0	0	0	0	90.5	0	90.5	23.8	0	0	0	0	0	19	66.7	0	0	66.7	0	0	0	38.1	0	0	0	57.1	0	0	0	0	0	0
81	Carson et al. (2008)	Canada	1999-2002	Survey (farms)	21	22	Cattle	Beef	Feed	Total use	Table 2	All farm	0	0	0	0	0	0	0	0	48	9.5	0	0	0	0	0	0	0	0	23.8	0	0	0	0	0	0	0	0	0	0	0	0	0	0	0	0	0	0
81	Carson et al. (2008)	Canada	1999-2002	Survey (farms)	21	22	Cattle	Beef	Water	Total use	Table 2	All farm	9.5	0	0	0	0	0	0	0	4.8	0	0	0	0	0	0	0	0	0	0	0	0	0	0	0	0	0	0	0	0	0	0	0	0	0	0	0	0
81	Carson et al. (2008)	Canada	1999-2002	Survey (farms)	21	22	Cattle	Beef	Other (Tablets/Boluses)	Total use	Table 2	All farm	0	0	9.5	0	0	0	0	4.7	4.7	0	0	0	0	0	0	0	0	0	0	0	0	0	0	0	0	0	0	0	0	0	0	0	0	0	0	0	0
86	Chapman et at. (2002)	USA	1995	Survey (farms)	76	1	Poultry	Broiler	Feed	Total use	Figure 3	Starter feed	0	0	0	0	0	0	0	0	0	0	0	0	0	0	0	0	0	0	0	0	0	0	0	0	0	0	0	0	0	0	0	0	0	0	0	0	0
86	Chapman et at. (2002)	USA	1996	Survey (farms)	76	1	Poultry	Broiler	Feed	Total use	Figure 3	Starter feed	0	0	0	0	0	0	0	0	0	0	0	0	0	0	0	0	0	0	0	0	0	0	0	0	0	0	0	0	0	0	0	0	0	0	0	0	0
86	Chapman et at. (2002)	USA	1997	Survey (farms)	76	1	Poultry	Broiler	Feed	Total use	Figure 3	Starter feed	0	0	0	0	0	0	0	0	0	0	0	0	0	0	0	0	0	0	0	0	0	0	0	0	0	0	0	0	0	0	0	0	0	0	0	0	0
86	Chapman et at. (2002)	USA	1998	Survey (farms)	162	1	Poultry	Broiler	Feed	Total use	Figure 3	Starter feed	0	0	0	0	0	0	0	0	0	0	0	0	0	0	0	0	0	0	0	0	0	0	0	0	0	0	0	0	0	0	0	0	0	0	0	0	0
86	Chapman et at. (2002)	USA	1999	Survey (farms)	162	1	Poultry	Broiler	Feed	Total use	Figure 3	Starter feed	0	0	0	0	0	0	0	0	0	0	0	0	0	0	0	0	0	0	0	0	0	0	0	0	0	0	0	0	0	0	0	0	0	0	0	0	0
86	Chapman et at. (2002)	USA	2000	Survey (farms)	162	1	Poultry	Broiler	Feed	Total use	Figure 3	Starter feed	0	0	0	0	0	0	0	0	0	0	0	0	0	0	0	0	0	0	0	0	0	0	0	0	0	0	0	0	0	0	0	0	0	0	0	0	0
86	Chapman et at. (2002)	USA	1995	Survey (farms)	76	1	Poultry	Broiler	Feed	Total use	Figure 4	Grower feed	0	0	0	0	0	0	0	0	0	0	0	0	0	0	0	0	0	0	0	0	0	0	0	0	0	0	0	0	0	0	0	0	0	0	0	0	0
86	Chapman et at. (2002)	USA	1996	Survey (farms)	76	1	Poultry	Broiler	Feed	Total use	Figure 4	Grower feed	0	0	0	0	0	0	0	0	0	0	0	0	0	0	0	0	0	0	0	0	0	0	0	0	0	0	0	0	0	0	0	0	0	0	0	0	0
86	Chapman et at. (2002)	USA	1997	Survey (farms)	76	1	Poultry	Broiler	Feed	Total use	Figure 4	Grower feed	0	0	0	0	0	0	0	0	0	0	0	0	0	0	0	0	0	0	0	0	0	0	0	0	0	0	0	0	0	0	0	0	0	0	0	0	0
86	Chapman et at. (2002)	USA	1998	Survey (farms)	162	1	Poultry	Broiler	Feed	Total use	Figure 4	Grower feed	0	0	0	0	0	0	0	0	0	0	0	0	0	0	0	0	0	0	0	0	0	0	0	0	0	0	0	0	0	0	0	0	0	0	0	0	0
86	Chapman et at. (2002)	USA	1999	Survey (farms)	162	1	Poultry	Broiler	Feed	Total use	Figure 4	Grower feed	0	0	0	0	0	0	0	0	0	0	0	0	0	0	0	0	0	0	0	0	0	0	0	0	0	0	0	0	0	0	0	0	0	0	0	0	0
86	Chapman et at. (2002)	USA	2000	Survey (farms)	162	1	Poultry	Broiler	Feed	Total use	Figure 4	Grower feed	0	0	0	0	0	0	0	0	0	0	0	0	0	0	0	0	0	0	0	0	0	0	0	0	0	0	0	0	0	0	0	0	0	0	0	0	0
86	Chapman et at. (2002)	USA	1995	Survey (farms)	76	1	Poultry	Broiler	Feed	Total use	Figure 5	Withdrawal feed	0	0	0	0	0	0	0	0	0	0	0	0	0	0	0	0	0	0	0	0	0	0	0	0	0	0	0	0	0	0	0	0	0	0	0	0	0
86	Chapman et at. (2002)	USA	1996	Survey (farms)	76	1	Poultry	Broiler	Feed	Total use	Figure 5	Withdrawal feed	0	0	0	0	0	0	0	0	0	0	0	0	0	0	0	0	0	0	0	0	0	0	0	0	0	0	0	0	0	0	0	0	0	0	0	0	0
86	Chapman et at. (2002)	USA	1997	Survey (farms)	76	1	Poultry	Broiler	Feed	Total use	Figure 5	Withdrawal feed	0	0	0	0	0	0	0	0	0	0	0	0	0	0	0	0	0	0	0	0	0	0	0	0	0	0	0	0	0	0	0	0	0	0	0	0	0
86	Chapman et at. (2002)	USA	1998	Survey (farms)	162	1	Poultry	Broiler	Feed	Total use	Figure 5	Withdrawal feed	0	0	0	0	0	0	0	0	0	0	0	0	0	0	0	0	0	0	0	0	0	0	0	0	0	0	0	0	0	0	0	0	0	0	0	0	0
86	Chapman et at. (2002)	USA	1999	Survey (farms)	162	1	Poultry	Broiler	Feed	Total use	Figure 5	Withdrawal feed	0	0	0	0	0	0	0	0	0	0	0	0	0	0	0	0	0	0	0	0	0	0	0	0	0	0	0	0	0	0	0	0	0	0	0	0	0
86	Chapman et at. (2002)	USA	2000	Survey (farms)	162	1	Poultry	Broiler	Feed	Total use	Figure 5	Withdrawal feed	0	0	0	0	0	0	0	0	0	0	0	0	0	0	0	0	0	0	0	0	0	0	0	0	0	0	0	0	0	0	0	0	0	0	0	0	0
75	Dunlop et al. (1998a)	Canada	1991	Survey (farms)	379	12	Swine	Sucklers/Weaners	-	Total use	Table 5	-	4	0	1	0	0	0	0	29	0	0	0	27	0	0	0	0	0	0	37	0	0	0	0	0	0	0	0	0	0	0	0	0	31	0	0	0	0
75	Dunlop et al. (1998a)	Canada	1991	Survey (farms)	160	12	Swine	Growers/Finishers	-	Total use	Table 6	-	2	3	0	0	0	0	0	7	0	0	0	1	0	0	0	0	0	0	13	0	0	0	0	0	0	0	0	0	0	0	0	0	2	0	0	0	0
75	Dunlop et al. (1998a)	Canada	1991	Survey (farms)	160	12	Swine	-	Water	Total use	Table 7	-	7	0	3	0	0	0	0	8	0	0	0	1	0	0	0	0	0	0	0	0	0	0	0	0	0	0	0	0	0	0	0	0	1	0	0	0	0
75	Dunlop et al. (1998a)	Canada	1991	Survey (farms)	160	12	Swine	-	Injectable/Parenteral/Intraterine	Total use	Table 8	-	4	14	0	0	0	0	0	30	0	0	0	56	0	0	0	0	0	0	24	0	0	0	0	0	0	0	0	0	0	0	16	0	0	0	0	0	0
75	Dunlop et al. (1998b)	Canada	1992	Survey (farms)	34	2	Swine	-	-	Total use	Table 3	-	41.2	0	0	55.9	0	0	0	68	0	0	0	91	0	0	0	0	0	0	0	0	0	0	0	0	0	0	0	0	0	0	0	0	0	0	0	0	0
75	Dunlop et al. (1998b)	Canada	1992	Survey (farms)	34	2	Swine	Sucklers/Weaners	-	Total use	Table 5	-	14.7	0	0	0	0	0	0	29.4	0	0	0	29.4	0	0	0	0	0	0	0	0	0	0	0	0	0	0	0	0	0	0	0	29.4	0	0	0	0	0
75	Dunlop et al. (1998b)	Canada	1992	Survey (farms)	34	2	Swine	Sucklers/Weaners	-	Total use	Table 5	-	5.9	0	0	0	0	0	0	17.6	0	0	0	17.6	0	0	0	0	0	0	0	0	0	0	0	0	0	0	0	0	0	0	0	17.6	0	0	0	0	0
75	Dunlop et al. (1998b)	Canada	1992	Survey (farms)	34	2	Swine	Growers/Finishers	-	Total use	Table 5	-	0	0	0	0	0	0	0	11.8	0	0	0	8.8	0	0	0	0	0	0	8.8	0	0	0	0	0	0	0	0	0	0	0	0	8.8	0	0	0	0	0
75	Dunlop et al. (1998b)	Canada	1992	Survey (farms)	34	2	Swine	Growers/Finishers	-	Total use	Table 5	-	0	0	0	0	0	0	0	2.9	0	0	0	2.9	0	0	0	0	0	0	14.7	0	0	0	0	0	0	0	0	0	0	0	0	2.9	0	0	0	0	0
75	Dunlop et al. (1998b)	Canada	1991	Survey (farms)	34	2	Swine	Growers/Finishers	-	Total use	Table 7	-	11.8	0	0	0	0	0	0	20.6	0	0	0	58.8	0	0	0	0	0	0	2.9	0	0	0	0	0	0	0	0	0	0	0	0	0	0	0	0	0	0
75	Dunlop et al. (1998b)	Canada	1991	Survey (farms)	34	2	Swine	Sucklers/Weaners	-	Total use	Table 7	-	8.8	0	0	0	0	0	0	8.8	0	0	0	52.9	0	0	0	0	0	0	0	0	0	0	0	0	0	0	0	0	0	0	0	0	0	0	0	0	0
75	Dunlop et al. (1998b)	Canada	1991	Survey (farms)	34	2	Swine	Sucklers/Weaners	-	Total use	Table 7	-	11.8	8.8	11.8	55.9	0	0	0	11.8	0	0	0	52.9	0	0	0	0	0	0	0	0	0	0	0	0	0	0	0	0	0	0	0	0	0	0	0	0	0
75	Dunlop et al. (1998b)	Canada	1991	Survey (farms)	34	2	Swine	Breeders/Sows	-	Total use	Table 7	-	0	0	0	0	0	0	0	14.7	0	0	0	79.4	0	0	0	0	0	0	0	0	0	0	0	0	0	0	0	0	0	0	0	0	0	0	0	0	0
75	Dunlop et al. (1998b)	Canada	1991	Survey (farms)	34	2	Swine	Breeders/Sows	-	Total use	Table 7	-	0	0	0	0	0	0	0	0	0	0	0	47.1	0	0	0	0	0	0	0	0	0	0	0	0	0	0	0	0	0	0	0	0	0	0	0	0	0
30	Firth et al. (2017)	Austria	2015-2016	Survey (farms)	232	12	Cattle	Dairy	Intramammary	Therapeutic (Mastitis)	Table 4	-	0	0	0.9	0	0	0	12.1	0	0	0	0	35.8	27.2	0.9	0	0	0	0	0	0	0	0	0	0	0	0	0	34.5	38.4	0	0	0	0	0	0	0	0
30	Firth et al. (2017)	Austria	2015-2016	Survey (farms)	232	12	Cattle	Dairy	Other (Systemic)	Therapeutic (Mastitis)	Table 4	-	0	5.6	0	0	0	0	0	0	0	1.7	0	42.7	3.9	10.3	0	0	0	0	22.8	0	0	0	0	0	0	0	9.9	26.7	0	0	0	0	0	0	0	0	0
108	Geidam et al. (2012)	Nigeria	2010	Survey (pharmacists)	10	12	All species combined	-	-	Total use	Table 1	-	0	12.1	13.8	1.3	0	0	0	0	0	27.2	5.8	1.8	2.7	0	0	0	0	9.4	5.8	0	0	0	0	0	0	0	0	0	0	0.5	0	0	0	0	0	0	0
78	Glass-Kaastra et al. (2013)	Canada	2007-2009	Veterinarian prescriptions	676	24	Swine	-	-	Total use	Table 1 +3	-	0.4	0	6	2	0	1.4	0	10.6	0	1.6	0	34.9	0	3.2	0	0	0	0	5.3	2.6	0	0	2.6	3.8	0	0	7.8	0	0	0	0	0	0	0	0	0	0
33	Grave et al. (2004)	Norway	1990	Veterinarian prescriptions	-	12	Poultry	Broiler	Feed	Therapeutic (Enterics)	Figure 1	-	0	0	0	0	0	0	0	0	0	0	0	0	0	0	0	0	0	0	0	0	0	0	0	0	0	0	0	0	0	0	0	0	0	0	0	0	0
33	Grave et al. (2004)	Norway	1991	Veterinarian prescriptions	-	12	Poultry	Broiler	Feed	Therapeutic (Enterics)	Figure 1	-	0	0	0	0	0	0	0	0	0	0	0	1.8	0	0	0	0	0	0	0	0	0	0	0	0	0	0	0	0	0	0	0	0	0	0	0	0	0
33	Grave et al. (2004)	Norway	1992	Veterinarian prescriptions	-	12	Poultry	Broiler	Feed	Therapeutic (Enterics)	Figure 1	-	0	0	0	0	0	0	0	0	0	0	0	5.8	0	0	0	0	0	0	0	0	0	0	0	0	0	0	0	0	0	0	0	0	0	0	0	0	0
33	Grave et al. (2004)	Norway	1993	Veterinarian prescriptions	-	12	Poultry	Broiler	Feed	Therapeutic (Enterics)	Figure 1	-	0	0	0	0	0	0	0	0	0	0	0	4.8	0	0	0	0	0	0	0	0	0	0	0	0	0	0	0	0	0	0	0	0	0	0	0	0	0
33	Grave et al. (2004)	Norway	1994	Veterinarian prescriptions	-	12	Poultry	Broiler	Feed	Therapeutic (Enterics)	Figure 1	-	0	0	0	0	0	0	0	0	0	0	0	5	0	0	0	0	0	0	0	0	0	0	0	0	0	0	0	0	0	0	0	0	0	0	0	0	0
33	Grave et al. (2004)	Norway	1995	Veterinarian prescriptions	-	12	Poultry	Broiler	Feed	Therapeutic (Enterics)	Figure 1	-	0	0	0	0	0	0	0	0	0	0	0	1.8	10.7	0	0	0	0	0	0	0	0	0	0	0	0	0	0	0	0	0	0	0	0	0	0	0	0
33	Grave et al. (2004)	Norway	1996	Veterinarian prescriptions	-	12	Poultry	Broiler	Feed	Therapeutic (Enterics)	Figure 1	-	0	0	0	0	0	0	0	0	0	0	0	0	4.9	0	0	0	0	0	0	0	0	0	0	0	0	0	0	0	0	0	0	0	0	0	0	0	0
33	Grave et al. (2004)	Norway	1997	Veterinarian prescriptions	-	12	Poultry	Broiler	Feed	Therapeutic (Enterics)	Figure 1	-	0	0	0	0	0	0	0	0	0	0	0	0	3.3	0	0	0	0	0	0	0	0	0	0	0	0	0	0	0	0	0	0	0	0	0	0	0	0
33	Grave et al. (2004)	Norway	1998	Veterinarian prescriptions	-	12	Poultry	Broiler	Feed	Therapeutic (Enterics)	Figure 1	-	0	0	0	0	0	0	0	0	0	0	0	0	5	0	0	0	0	0	0	0	0	0	0	0	0	0	0	0	0	0	0	0	0	0	0	0	0
33	Grave et al. (2004)	Norway	1999	Veterinarian prescriptions	-	12	Poultry	Broiler	Feed	Therapeutic (Enterics)	Figure 1	-	0	0	0	0	0	0	0	0	0	0	0	0.2	3.6	0	0	0	0	0	0	0	0	0	0	0	0	0	0	0	0	0	0	0	0	0	0	0	0
33	Grave et al. (2004)	Norway	2000	Veterinarian prescriptions	-	12	Poultry	Broiler	Feed	Therapeutic (Enterics)	Figure 1	-	0	0	0	0	0	0	0	0	0	0	0	0	3.3	0	0	0	0	0	0	0	0	0	0	0	0	0	0	0	0	0	0	0	0	0	0	0	0
33	Grave et al. (2004)	Norway	2001	Veterinarian prescriptions	-	12	Poultry	Broiler	Feed	Therapeutic (Enterics)	Figure 1	-	0	0	0	0	0	0	0	0	0	0	0	0	3.5	0	0	0	0	0	0	0	0	0	0	0	0	0	0	0	0	0	0	0	0	0	0	0	0
112	Jordan et al. (2009)	Australia	2006	Survey (farms)	197	12	Swine	-	Oral	Total use	Table 2	-	19.3	0	42.1	0	0	42.1	0	10.7	0	0	0	4.6	0	0	0	0	0	0	0	0	0	0	0	0	0	0	0.5	0	0	0	0	0	0	0	0	0	0
112	Jordan et al. (2009)	Australia	2006	Survey (farms)	197	12	Swine	-	Injectable/Parenteral/Intraterine	Total use	Table 2	-	8.1	0	7.1	0	0	7.1	0	22.3	0	0	0	68	0	0	0	0	0	0	0	0	0	0	0	0	0	0	22.3	0	0	0	0	0	0	0	0	0	0
112	Jordan et al. (2009)	Australia	2006	Survey (farms)	197	12	Swine	-	Other (Oral or injectable)	Total use	Table 2	-	6.1	0	2.5	0	0	2.5	0	50.8	0	0	0	22.8	0	0	0	0	0	0	0	0	0	0	0	0	0	0	2	0	0	0	0	0	0	0	0	0	0
105	Kabir et al. (2004)	Nigeria	2000	Survey (farms)	10	2.3	Poultry	Layers	-	Total use	Table 1	-	0	20	0	0	0	0	0	0	0	0	90	0	0	0	0	0	0	0	10	0	0	0	0	0	0	0	0	0	0	0	0	0	0	0	0	0	10
95	Kim et al. (2013)	Vietnam	2009	Survey (farms)	210	-	Poultry	-	-	Growth promoter	Table 3	-	0	0	0	0	0	0	0	2.4	13.8	0	0	0	0	0	0	0	0	0	0	0	0	0	0	0	0	0	0	0	0	0	0	0	0	0	0	0	0
95	Kim et al. (2013)	Vietnam	2009	Survey (farms)	210	-	Swine	-	-	Growth promoter	Table 3	-	0	0	0	0	0	0	0	0.5	34.3	0.5	0	0	0	2.9	0	0	0	0	3.3	0	0	0	0	0	0	0	0	0	0	0	0	0	0	0	0	0	0
95	Kim et al. (2013)	Vietnam	2009	Survey (farms)	210	-	Poultry	-	-	Prophylactic	Table 3	-	1	1.4	2.4	2.4	0	0	0	5.2	0.5	6.2	5.2	0	0	3.8	0	0	0	0.5	7.1	0	0	0	0	0	2.4	0	0	0	0	0	0	0	1	11	0	0	1
95	Kim et al. (2013)	Vietnam	2009	Survey (farms)	210	-	Swine	-	-	Prophylactic	Table 3	-	2.4	1.4	1.4	1.4	0	0	0	2.4	0.5	5.2	0.5	0	1	3.3	0	0	0	0	3.8	0	0	0	0	0	0.5	0	0	0	0	0	0	0	0	1	0	0	0
95	Kim et al. (2013)	Vietnam	2009	Survey (farms)	210	-	Poultry	-	-	Therapeutic	Table 3	-	0	1.4	1	5.7	0	0	0	3.3	0.5	3.8	2.4	0	6.2	4.3	0	0	0	0	9.5	0	0	0	0	0	1	0	0	0	0	0	0	0	0.5	5.7	0	0	2.4
95	Kim et al. (2013)	Vietnam	2009	Survey (farms)	210	-	Swine	-	-	Therapeutic	Table 3	-	15.7	8.1	1.9	37.1	0	0	0	1.9	0.5	14.8	5.7	0	8.6	9	0	0	0	0	44.8	0	0	0	0	0	2.4	0	0	0	0	0	0	0	0.5	0.5	0	0	0
38	Moreno et al. (2012)	Spain	2010	Survey (farms)	67	6	Swine	Growers/Finishers	Feed	Total use	Table 4	Farm type: Finisher farm	0	0	13	0	0	3	0	22	0	0	27	7	0	27	0	0	0	0	15	0	0	0	0	0	0	3	0	0	0	0	0	0	0	0	0	0	0
38	Moreno et al. (2012)	Spain	2010	Survey (farms)	67	6	Swine	Growers/Finishers	Water	Total use	Table 4	Farm type: Finisher farm	0	0	10	0	0	1	0	0	0	0	70	0	0	30	0	0	0	0	1	0	0	0	0	0	0	0	0	0	0	0	0	0	0	0	0	0	0
38	Moreno et al. (2012)	Spain	2010	Survey (farms)	67	6	Swine	Growers/Finishers	Oral	Total use	Table 4	Farm type: Finisher farm	0	0	22	0	0	4	0	22	0	0	76	7	0	52	0	0	0	0	16	0	0	0	0	0	0	3	0	0	0	0	0	0	0	0	0	0	0
38	Moreno et al. (2012)	Spain	2010	Survey (farms)	67	6	Swine	Growers/Finishers	Injectable/Parenteral/Intraterine	Total use	Table 4	Farm type: Finisher farm	0	25	0	4	0	0	0	15	0	0	0	46	0	46	0	0	0	0	3	0	0	0	0	0	0	0	3	6	0	0	0	0	0	0	0	0	0
38	Moreno et al. (2012)	Spain	2010	Survey (farms)	49	6	Swine	Sows/Growers/Finishers	Feed	Total use	Table 4	Farm type: Farrow to finish farm	0	0	6	0	0	0	0	4	0	0	12	0	0	8	0	0	0	0	8	0	0	0	0	0	0	0	0	0	0	0	0	0	0	0	0	0	0
38	Moreno et al. (2012)	Spain	2010	Survey (farms)	49	6	Swine	Sows/Growers/Finishers	Water	Total use	Table 4	Farm type: Farrow to finish farm	0	0	14	0	0	0	0	0	0	0	43	0	0	12	0	0	0	0	2	0	0	0	0	0	0	0	0	0	0	0	0	0	0	0	0	0	0
38	Moreno et al. (2012)	Spain	2010	Survey (farms)	49	6	Swine	Sows/Growers/Finishers	Oral	Total use	Table 4	Farm type: Farrow to finish farm	1	0	18	0	0	0	0	4	0	1	45	1	1	18	1	0	1	0	10	0	0	0	0	0	0	0	0	0	0	0	0	0	1	0	0	0	0
38	Moreno et al. (2012)	Spain	2010	Survey (farms)	49	6	Swine	Sows/Growers/Finishers	Injectable/Parenteral/Intraterine	Total use	Table 4	Farm type: Farrow to finish farm	0	12	0	2	2	0	0	6	0	0	0	12	0	39	0	0	0	4	8	0	0	0	0	4	0	0	6	6	0	0	0	0	0	0	0	0	0
110	Nonga et at. (2008)	Tanzania	2007	Survey (farms)	20	2	Poultry	Layers	-	Total use	Table 1	-	0	0	0	0	0	0	0	0	10	75	20	0	0	0	0	0	0	0	0	0	0	0	0	0	0	0	0	0	0	25	0	0	0	0	0	25	0
107	Ojo et al. (2016)	Nigeria	2014	Survey (farms)	545	-	All species combined	-	-	Total use	Table 5 + 6	-	0	29.1	31.7	9.2	0	0	0	25.8	0	53.3	0.9	29.1	0	9.2	0	0	0	29.7	50.8	0	0	0	0	0	0	0	0	0	0	0	0	0	0	0	0	0	0
91	Pol et al. (2007)	USA	2004-2005	Survey (farms)	20	24	Cattle	Dairy-Cows	Intramammary	Therapeutic (Dry off )	Table 3	Farm type: Conventional	0	90	0	0	0	0	0	0	0	0	0	90	0	0	0	0	0	0	0	0	0	0	0	0	0	0	0	0	0	0	0	0	0	0	0	0	0
91	Pol et al. (2007)	USA	2004-2005	Survey (farms)	20	24	Cattle	Dairy-Cows	Injectable/Parenteral/Intraterine	Therapeutic (Dry off )	Table 3	Farm type: Conventional	0	0	0	0	0	0	0	20	0	0	0	24	0	0	0	0	0	0	20	0	0	0	0	0	0	0	0	0	0	0	0	0	0	0	0	0	0
91	Pol et al. (2007)	USA	2004-2005	Survey (farms)	20	24	Cattle	Dairy-Cows	Intramammary	Therapeutic (Mastitis)	Table 4	Farm type: Conventional	0	0	0	0	0	0	0	0	0	0	0	0	0	40	10	0	0	10	0	0	0	0	0	0	0	0	0	0	0	0	0	0	0	0	0	0	0
91	Pol et al. (2007)	USA	2004-2005	Survey (farms)	20	24	Cattle	Dairy-Cows	Injectable/Parenteral/Intraterine	Therapeutic (Mastitis)	Table 4	Farm type: Conventional	0	0	0	0	0	0	0	35	0	0	0	35	0.04	0	0	0	0	0	0	0	0	0	0	0	0	0	0.47	0	0	0	0	0	0	0	0	0	0
91	Pol et al. (2007)	USA	2004-2005	Survey (farms)	20	24	Cattle	Dairy-Cows	-	Therapeutic (Foot)	Table 6	Farm type: Conventional	0	0	0	0	0	0	0	55	0	0	0	25	5	0	0	0	0	0	0	0	0	0	0	0	0	0	65	0	0	0	0	0	0	0	0	0	0
91	Pol et al. (2007)	USA	2004-2005	Survey (farms)	20	24	Cattle	Dairy-Cows	-	Therapeutic (Respiratory)	Table 6	Farm type: Conventional	0	0	0	0	0	0	0	30	0	0	0	20	40	0	0	0	0	0	0	0	0	0	0	0	0	0	85	0	0	0	0	0	0	0	0	0	0
91	Pol et al. (2007)	USA	2004-2005	Survey (farms)	20	24	Cattle	Dairy-Cows	-	Therapeutic (Other)	Table 6	Farm type: Conventional , Other (Metritis)	0	0	0	0	0	0	0	60	0	0	0	35	25	0	0	0	0	0	0	0	0	0	0	0	0	0	85	0	0	0	0	0	0	0	0	0	0
76	Rajic et al. (2006)	Canada	2000	Survey (farms)	90	12	Swine	Sucklers/Weaners	Feed	Total use	Table 3	-	15.8	0	0	0	0	0	0	0	59.2	5.3	0	59.2	0	0	0	0	0	0	5.3	0	0	0	0	0	0	0	0	0	0	0	0	59.2	59	0	0	0	0
76	Rajic et al. (2006)	Canada	2000	Survey (farms)	90	12	Swine	Growers/Finishers	Feed	Total use	Table 3	-	1.1	0	0	0	0	0	0	0	11.4	10.2	0	5.7	0	0	0	0	0	0	46.6	0	0	0	0	0	0	0	0	0	0	0	0	5.7	6	0	0	0	0
76	Rajic et al. (2006)	Canada	2000	Survey (farms)	90	12	Swine	Growers/Finishers	Feed	Total use	Table 3	-	2.2	0	0	0	0	0	0	0	5.6	3.3	0	2	0	0	0	0	0	0	53.3	1.1	0	0	1.1	0	0	0	0	0	0	0	0	0	0	0	0	0	0
76	Rajic et al. (2006)	Canada	2000	Survey (farms)	90	12	Swine	Breeders/Sows	Feed	Total use	Table 3	-	1.3	0	0	0	0	0	0	0	9.2	3.9	0	7.9	0	0	0	0	0	0	7.9	0	0	0	0	0	0	0	0	0	0	0	0	7.9	8	0	0	0	0
76	Rajic et al. (2006)	Canada	2000	Survey (farms)	90	12	Swine	Breeders/Sows	Feed	Total use	Table 3	-	0	0	0	0	0	0	0	0	10.5	2.6	0	10.5	0	0	0	0	0	0	9.2	0	0	0	0	0	0	0	0	0	0	0	0	10.5	4	0	0	0	0
76	Rajic et al. (2006)	Canada	2000	Survey (farms)	90	12	Swine	Sucklers/Weaners	Water	Total use	Table 4	-	1.3	5.3	1.3	0	0	0	0	3.9	0	1.3	0	36.9	0	0	0	0	0	0	0	0	0	0	0	0	0	0	0	0	0	0	0	0	3.9	0	0	0	0
76	Rajic et al. (2006)	Canada	2000	Survey (farms)	90	12	Swine	Growers/Finishers	Water	Total use	Table 4	-	0	0	0	0	0	0	0	4.5	0	0	0	10.2	0	0	0	0	0	0	0	0	0	0	0	0	0	0	0	0	0	0	0	0	1.1	0	0	0	0
76	Rajic et al. (2006)	Canada	2000	Survey (farms)	90	12	Swine	Growers/Finishers	Water	Total use	Table 4	-	0	0	0	0	0	0	0	4.4	0	0	0	8.9	0	0	0	0	0	0	0	0	0	0	0	0	0	0	0	0	0	0	0	0	1.1	0	0	0	0
76	Rajic et al. (2006)	Canada	2000	Survey (farms)	90	12	Swine	Breeders/Sows	Water	Total use	Table 4	-	0	0	0	0	0	0	0	0	0	0	0	1.3	0	0	0	0	0	0	0	0	0	0	0	0	0	0	0	0	0	0	0	0	0	0	0	0	0
76	Rajic et al. (2006)	Canada	2000	Survey (farms)	90	12	Swine	Breeders/Sows	Water	Total use	Table 4	-	0	0	0	0	0	0	0	1.3	0	0	0	3.9	0	0	0	0	0	0	0	0	0	0	0	0	0	0	0	0	0	0	0	0	0	0	0	0	0
76	Rajic et al. (2006)	Canada	2000	Survey (farms)	90	12	Swine	Sucklers/Weaners	Injectable/Parenteral/Intraterine	Total use	Table 5	-	0	0	0	0	0	0	0	0	25	0	0	59.2	0	0	0	0	0	0	9.2	0	0	0	0	0	0	0	13.2	0	0	0	0	0	0	0	0	0	0
76	Rajic et al. (2006)	Canada	2000	Survey (farms)	90	12	Swine	Growers/Finishers	Injectable/Parenteral/Intraterine	Total use	Table 5	-	0	0	0	0	0	0	0	0	22.7	0	0	56.8	0	0	0	0	0	0	15.9	0	0	0	0	0	0	0	4.6	0	0	0	0	0	0	0	0	0	0
76	Rajic et al. (2006)	Canada	2000	Survey (farms)	90	12	Swine	Growers/Finishers	Injectable/Parenteral/Intraterine	Total use	Table 5	-	0	0	0	0	0	0	0	0	20	0	0	41.1	0	0	0	0	0	0	11.1	0	0	0	0	0	0	0	10	0	0	0	0	0	0	0	0	0	0
89	Raymond et al. (2006)	USA	2003	Survey (farms)	371	3	Cattle	Dairy	-	Therapeutic	Table 5	-	0	0	18.9	16.6	0	0	0	0	25.8	69.8	0	89.9	26.5	28.6	0	0	0	12.4	27.3	38.5	0	0	38.5	0	0	0	87.8	0	0	0	0	25.8	0	10.2	0	0	0
89	Raymond et al. (2006)	USA	2003	Survey (farms)	371	3	Cattle	Dairy	-	Prophylactic	Table 5	-	0	0	7.6	0.8	0	0	0	0	23.9	8	0	0	0	0	0	0	0	1.1	2.2	2.2	0	0	2.2	0	0	0	8.6	0	0	0	0	23.9	0	0.3	0	0	0
89	Raymond et al. (2006)	USA	2003	Survey (farms)	340	3	Cattle	Dairy	-	Therapeutic (Mastitis)	Table 3	-	0	0	0	0	0	0	0	0	0	0	0	18	0	0	0	0	0	0	0	0	0	0	0	0	0	0	0	0	0	0	0	0	0	0	0	0	0
89	Raymond et al. (2006)	USA	2003	Survey (farms)	306	3	Cattle	Dairy	-	Therapeutic (Other)	Table 3	Other disease (Lameless)	0	0	0	0	0	0	0	0	0	12	0	28	0	0	0	0	0	0	0	0	0	0	0	0	0	0	45	0	0	0	0	0	0	0	0	0	0
89	Raymond et al. (2006)	USA	2003	Survey (farms)	138	3	Cattle	Dairy	-	Therapeutic (Respiratory)	Table 3	Cows	0	0	0	0	0	0	0	0	0	13	0	16	0	0	0	0	0	0	0	0	0	0	0	0	0	0	51	0	0	0	0	0	0	0	0	0	0
89	Raymond et al. (2006)	USA	2003	Survey (farms)	204	3	Cattle	Dairy	-	Therapeutic (Respiratory)	Table 3	Calves	0	0	0	0	0	0	0	0	0	0	0	0	0	0	0	0	0	0	0	20	0	0	20	0	0	0	18	0	0	0	0	0	0	0	0	0	0
89	Raymond et al. (2006)	USA	2003	Survey (farms)	197	3	Cattle	Dairy	-	Therapeutic (Enterics)	Table 3	-	0	0	0	0	0	0	0	0	0	18	0	0	0	0	0	0	0	0	0	0	0	0	0	0	0	0	14	0	0	0	0	0	0	0	0	0	0
92	Redding et al. (2014)	Peru	2013	Survey (farms)	59	12	Cattle	Dairy	-	Therapeutic (Mastitis)	Table 3	-	0	27	0	0	0	0	0	0	0	22	0	27	0	0	42	0	0	0	0	0	0	0	0	0	0	0	0	0	0	0	0	0	0	0	0	0	0
92	Redding et al. (2014)	Peru	2013	Survey (farms)	47	12	Cattle	Dairy	-	Therapeutic (Other)	Table 3	Other disease (Periparturient infecions)	0	8.5	0	0	0	0	0	0	0	89	0	8.5	0	0	2.1	0	0	0	0	0	0	0	0	0	0	0	0	0	0	0	0	0	0	0	0	0	0
92	Redding et al. (2014)	Peru	2013	Survey (farms)	56	12	Cattle	Dairy	-	Therapeutic (Respiratory)	Table 3	-	0	5.4	0	3.6	0	0	0	0	0	80	0	5.4	0	0	0	0	0	0	3.6	0	0	0	0	0	0	0	0	0	0	0	0	0	0	0	0	0	0
92	Redding et al. (2014)	Peru	2013	Survey (farms)	54	12	Cattle	Dairy	-	Therapeutic (Enterics)	Table 3	-	0	13	0	1.9	0	0	0	0	0	0	0	13	0	0	0	0	0	0	1.9	0	0	0	0	0	0	0	0	0	0	0	0	0	0	0	0	0	0
82	Saini et al. (2012)	Canada	2007-2008	Survey (farms)	89	22	Cattle	Dairy	Intramammary	Therapeutic (Lactating)	Table 1	-	0	0	0	0	0	0	0	0	0	0	0	0.8	0	0	0.44	0	0	0	0	0	0	0	0	0	0	0	0	0	0	0	0	0	0	0	0	0	0
82	Saini et al. (2012)	Canada	2007-2008	Survey (farms)	89	22	Cattle	Dairy	Intramammary	Therapeutic (Dry off )	Table 1	-	0	0	0	0	0	0	0	0	0	0	0	0.3	0	0	0	0	0	0	0	0	0	0	0	0	0	0	31	0	0	0	0	0	0	0	0	0	0
82	Saini et al. (2012)	Canada	2007-2008	Survey (farms)	89	22	Cattle	Dairy	-	Therapeutic (Systemic)	Table 1	-	0	0	0	0	0	0	0	63	0	0	0	84	0	0	0	0	0	0	0	0	0	0	0	0	0	0	86	0	0	0	76	0	0	0	0	0	0
83	Saini et al. (2013)	Canada	2007-2008	Survey (farms)	76	22	Cattle	Dairy	Intramammary	Therapeutic (Dry off )	Table 1	-	0	0	0	0	0	0	0	0	0	0	0	62	0	0	58	0	0	0	0	0	0	0	0	0	0	0	0	0	0	0	0	0	0	0	0	0	0
83	Saini et al. (2013)	Canada	2007-2008	Survey (farms)	76	22	Cattle	Dairy	Intramammary	Therapeutic (Lactating)	Table 1	-	0	0	0	0	0	0	0	0	0	0	0	94	0	0	0	0	0	0	0	0	0	0	0	0	0	0	33	0	0	0	0	0	0	0	0	0	0
83	Saini et al. (2013)	Canada	2007-2008	Survey (farms)	76	22	Cattle	Dairy	-	Therapeutic (Systemic)	Table 1	-	0	0	0	0	0	0	0	63	0	0	0	83	0	0	0	0	0	0	0	0	0	0	0	0	0	0	89	0	0	0	79	0	0	0	0	0	0
88	Sawant et al. (2005)	USA	2002	Survey (farms)	33	-	Cattle	Dairy	-	Therapeutic	Table 4	-	67	0	6.1	0	0	0	0	9.1	9.1	0	0	46	0	27	15	3	0	9.1	0	3	0	0	3	0	0	0	79	0	0	0	0	0	0	0	49	0	0
88	Sawant et al. (2005)	USA	2002	Survey (farms)	33	-	Cattle	Dairy	-	Prophylactic	Table 4	-	0	0	0	0	0	0	0	0	3	0	0	0	0	0	0	0	0	0	0	0	0	0	0	0	0	0	0	0	0	0	0	0	0	0	0	0	0
88	Sawant et al. (2005)	USA	2002	Survey (farms)	33	-	Cattle	Dairy	-	Therapeutic (Dry off )	Table 4	-	0	0	0	0	0	0	0	0	0	0	0	24.2	0	12.1	15.2	0	0	0	0	0	0	0	0	0	0	0	0	0	0	0	0	0	0	0	0	0	0
88	Sawant et al. (2005)	USA	2002	Survey (farms)	33	-	Cattle	Dairy	-	Therapeutic (Mastitis)	Table 4	-	0	0	6.1	0	0	0	0	0	0	0	0	18.2	0	15.2	0	3	0	9.1	0	0	0	0	0	0	0	0	18.2	0	0	0	0	0	0	0	0	0	0
88	Sawant et al. (2005)	USA	2002	Survey (farms)	33	-	Cattle	Dairy	-	Therapeutic (Enterics)	Table 4	-	30.3	0	0	0	0	0	0	3	3	0	0	0	0	0	0	0	0	0	0	3	0	0	3	0	0	0	0	0	0	0	0	0	0	0	0	0	0
88	Sawant et al. (2005)	USA	2002	Survey (farms)	33	-	Cattle	Dairy	-	Therapeutic (Respiratory)	Table 4	-	42.4	0	0	0	0	0	0	6.1	6.1	0	0	0	45.5	0	0	0	0	0	0	0	0	0	0	0	0	0	48.5	0	0	0	0	0	0	0	24.2	0	0
88	Sawant et al. (2005)	USA	2002	Survey (farms)	33	-	Cattle	Dairy	-	Therapeutic (Foot)	Table 4	-	0	0	0	0	0	0	0	0	0	0	0	0	0	3	0	0	0	0	0	0	0	0	0	0	0	0	9.1	0	0	0	0	0	0	0	27.3	0	0
88	Sawant et al. (2005)	USA	2002	Survey (farms)	33	-	Cattle	Dairy	-	Therapeutic (Other)	Table 4	Other disease (Metritis)	0	0	0	0	0	0	0	0	0	0	0	0	0	0	0	0	0	0	0	0	0	0	0	0	0	0	15.2	0	0	0	0	0	0	0	0	0	0
116	Scopetta et al. (2016)	Italy	2013	Survey (farms)	30	-	Cattle	Dairy	Other (Systemic)	Therapeutic (Lactating)	Table 2	Cows	3.3	20	0	0	0	0	0	0	0	3.3	0	20	6.6	60	0	0	0	0	0	0	0	0	0	0	0	0	0	0	0	0	0	0	0	0	0	0	0
116	Scopetta et al. (2016)	Italy	2013	Survey (farms)	30	-	Cattle	Dairy	Intramammary	Therapeutic (Lactating)	Table 2	Cows	0	0	0	0	0	0	3.3	0	0	0	0	0	0	0	0	0	0	0	13.3	0	0	0	0	0	3.3	0	0	6.6	3.3	0	0	0	0	0	0	0	0
116	Scopetta et al. (2016)	Italy	2013	Survey (farms)	30	-	Cattle	Dairy	-	Therapeutic (Dry off )	Table 3	Cows	0	0	0	0	13.3	0	0	0	0	0	0	13.3	3.3	0	56.6	0	0	0	0	0	0	0	0	0	0	0	0	0	0	0	0	0	0	0	0	0	0
36	Serraino et al. (2013)	Italy	2012	Survey (farms)	45	12	Cattle	Dairy	-	Total use	Table 2	distribution of antimicrobial (not percentage of farm or vet)	2.1	0	0	0	0	0	0	0	0	2.6	0	1.5	7.6	17.59	2.4	0	5.6	0	1.8	0	0	0	0	0	0	0	5	3.7	0	0	0	0	0	0	0	0	0
98	Strom et al. (2017)	Thailand	2015	Survey (farms)	48	-	Swine	Breeders/Sows	Injectable/Parenteral/Intraterine	Total use	Table 2	-	66.7	0	0	2.1	0	0	0	0	0	4.2	0	66.7	0	18.8	0	0	0	0	0	0	0	0	0	0	0	0	0	0	0	0	0	0	0	0	0	0	0
98	Strom et al. (2017)	Thailand	2015	Survey (farms)	48	-	Swine	Breeders/Sows	Feed	Total use	Table 2	-	0	0	0	0	0	0	0	0	0	27.1	0	0	0	4.2	0	0	0	0	0	0	0	0	0	0	0	0	0	0	0	0	0	0	0	0	0	0	0
98	Strom et al. (2018)	Cambodia	2017	Survey (farms)	91	-	Swine	-	-	Total use	Table 1	-	6.6	9.9	0	31.9	0	0	0	0	0	18.7	0	16.5	23.1	61.5	0	0	0	0	41.8	0	0	0	0	0	0	0	0	0	0	0	0	0	0	0	0	0	0
109	Wadoum et al. (2016)	Cameroon	2012-2013	Survey (farms)	131	-	Poultry	-	-	Total use	Table 3	-	0	0	0	0	0	0	0	0	0	93	58	0	0	0	0	0	0	0	87.8	0	0	0	0	0	0	0	0	0	0	0	15.3	0	64	0	0	0	0
87	Zwald et al. (2004)	USA	2001	Survey (farms)	99	2	Cattle	Dairy-Calves	-	Total use	Table 6	Farm type: Calves conventional	0	0	0	0	0	0	0	0	0	0	0	0	0	0	0	0	0	0	0	0	0	0	0	0	0	0	0	0	0	0	0	0	0	0	0	0	0
87	Zwald et al. (2004)	USA	2001	Survey (farms)	32	2	Cattle	Dairy-Calves	-	Total use	Table 6	Farm type: Calves organic	0	0	0	0	0	0	0	0	0	0	0	0	0	0	0	0	0	0	0	0	0	0	0	0	0	0	0	0	0	0	0	0	0	0	0	0	0
87	Zwald et al. (2004)	USA	2001	Survey (farms)	99	2	Cattle	Dairy-Calves	-	Therapeutic (Respiratory)	Table 7	Farm type: Calves conventional	4	0	0	2	0	0	0	30	0	0	0	36	8	0	0	0	0	0	0	45	0	0	45	0	0	0	37	0	0	0	0	0	0	0	0	0	0
87	Zwald et al. (2004)	USA	2001	Survey (farms)	99	2	Cattle	Dairy-Calves	-	Therapeutic (Enterics)	Table 7	Farm type: Calves conventional	11	0	0	0	0	0	0	21	0	0	0	9	0	0	0	0	0	0	0	0	0	0	0	0	0	0	11	0	0	0	0	0	0	0	0	0	0
87	Zwald et al. (2004)	USA	2001	Survey (farms)	32	2	Cattle	Dairy-Calves	-	Therapeutic (Respiratory)	Table 7	Farm type:Calves organic	0	0	0	0	0	0	0	3.1	0	0	0	15.6	0	0	0	0	0	0	0	9.4	0	0	9.4	0	0	0	0	0	0	0	0	0	0	0	0	0	0
87	Zwald et al. (2004)	USA	2001	Survey (farms)	32	2	Cattle	Dairy-Calves	-	Therapeutic (Enterics)	Table 7	Farm type:Calves organic	0	0	0	0	0	0	0	0	0	0	0	9.4	0	0	0	0	0	0	0	0	0	0	0	0	0	0	0	0	0	0	0	0	0	0	0	0	0
87	Zwald et al. (2004)	USA	2001	Survey (farms)	99	2	Cattle	Dairy-Cows	-	Therapeutic (Respiratory)	Table 8+ 9	Farm type: Cows conventional	0	0	0	0	0	0	0	31	0	0	0	32	22	0	0	0	0	0	0	3	0	0	3	0	0	0	81	0	0	0	0	0	0	0	0	0	0
87	Zwald et al. (2004)	USA	2001	Survey (farms)	99	2	Cattle	Dairy-Cows	-	Therapeutic (Mastitis)	Table 8+ 9	Farm type: Cows conventional	0	0	0	0	0	0	0	18	0	0	0	42	26	15	0	0	0	15	0	0	0	0	0	0	0	0	10	0	0	0	0	0	0	0	0	0	0
87	Zwald et al. (2004)	USA	2001	Survey (farms)	99	2	Cattle	Dairy-Cows	-	Therapeutic (Other)	Table 8+ 9	Farm type: Cows conventional	0	0	0	0	0	0	0	15	0	0	0	43	12	0	0	0	0	0	0	0	0	0	0	0	0	0	41	0	0	0	0	0	0	0	0	0	0
87	Zwald et al. (2004)	USA	2001	Survey (farms)	99	2	Cattle	Dairy-Cows	-	Therapeutic (Foot)	Table 8+ 9	Farm type: Cows conventional	0	0	0	0	0	0	0	24	0	0	0	42	4	0	0	0	0	0	0	0	0	0	0	0	0	0	59	0	0	0	0	0	0	0	0	0	0
87	Zwald et al. (2004)	USA	2001	Survey (farms)	32	2	Cattle	Dairy-Cows	-	Therapeutic (Respiratory)	Table 8+ 9	Farm type: Cows organic	0	0	0	0	0	0	0	0	0	0	0	0	0	0	0	0	0	0	0	0	0	0	0	0	0	0	12.5	0	0	0	0	0	0	0	0	0	0
87	Zwald et al. (2004)	USA	2001	Survey (farms)	32	2	Cattle	Dairy-Cows	-	Therapeutic (Mastitis)	Table 8+ 9	Farm type: Cows organic	0	0	0	0	0	0	0	0	0	0	0	0	0	0	0	0	0	0	0	0	0	0	0	0	0	0	0	0	0	0	0	0	0	0	0	0	0
87	Zwald et al. (2004)	USA	2001	Survey (farms)	32	2	Cattle	Dairy-Cows	-	Therapeutic (Other)	Table 8+ 9	Farm type: Cows organic	0	0	0	0	0	0	0	0	0	0	0	0	0	0	0	0	0	0	0	0	0	0	0	0	0	0	3.1	0	0	0	0	0	0	0	0	0	0
87	Zwald et al. (2004)	USA	2001	Survey (farms)	32	2	Cattle	Dairy-Cows	-	Therapeutic (Foot)	Table 8+ 9	Farm type: Cows organic	0	0	0	0	0	0	0	3.1	0	0	0	0	0	0	0	0	0	0	0	0	0	0	0	0	0	0	3.1	0	0	0	0	0	0	0	0	0	0
[truncated: 43 more columns]

## Sheet: Data Figure 2
Ref.	Author (Year of study)	High income country	Species	Antimicrobial class reported	Antimicrobial reported	AMINOGLYCOSIDES	TETRACYCLINES	PENICILLINS	MACROLIDES	CEPHALOSPORINS3+4	SULFONAMIDES	FLUOROQUINOLONES	AMPHENICOLS	LINCOSAMIDES	POLYPEPTIDES	Spectinomycin	Streptomycin	Neomycin	Gentamicin	Tetracycline	Chlortetracycline	Oxytetracycline	Doxycycline	Penicillin	Ampicillin	Amoxicillin	Cloxacillin	Tylosin	Ceftiofur	Sufonamide	Enrofloxacin	Florfenicol	Lincomycin	Colistin
84	Agunos et al. (2017)	1	Poultry	0	1											0.0290117	0	0	0.00841049	0	0	0	0	0.011893	0	0	0	0.0184912	0.0312851	0	0	0	0.0290117	0
6	Asai et al. (2007)	1	Cattle	1	0	0.0674942	0.156508	0.0987329	0.0655071	0	0.0378168	0	0.02475	0	0
6	Asai et al. (2007)	1	Swine	1	0	0.0674942	0.108988	0.0987329	0.0655071	0	0.0312559	0	0.02475	0	0
6	Asai et al. (2007)	1	Poultry	1	0	0.0049048	0.156508	0.0378168	0.0232103	0	0.0378168	0	0.00732531	0	0
41	Bruton et al. (2012)	1	Cattle	0	1											0	0.00489075	0.038503	0	0	0	0.0209191	0	0.038503	0.00551165	0.0210262	0.0495173	0.0137396	0.0166393	0.02	0.00219533	0	0.00125947	0.00219533
97	Carrique-Mas et al. (2015)	0	Poultry	1	0	0.0318034	0.095894	0.0577212	0.0710644	0	0.0199167	0.0318034	0.0216907	0.00639427	0.0694183
81	Carson et al. (2008)	1	Cattle	0	1											0.313989	0.00606961	0.00453729	0.0130765	0.0021882	0.0297239	0.313989	0	0.313989	0.0232193	0	0	0.0315067	0.0416496	0	0.00478911	0.313989	0.0184075	0.00478911
37	Casal et al. (2007)	1	Swine	1	0	0.0575519	0.30965	0.0625702	0.024171	0	0.0526803	0	0	0.024171	0.183269
86	Chapman et at. (2002)	1	Poultry	0	1											0	0	0	0	0	0	0	0	0	0	0	0	0	0	0	0	0	0.174353	0
75	Dunlop et al. (1998a)	1	Swine	0	1											0.00604756	0.0125686	0.00253827	0	0.0297229	0	0	0	0.068415	0	0	0	0.038503	0	0	0	0	0.00694847	0
75	Dunlop et al. (1998b)	1	Swine	0	1											0.265514	0.0460576	0.0627816	0.409355	0.17407	0	0	0	0.78994	0	0	0	0.0794979	0	0.66	0	0	0.0794979	0
30	Firth et al. (2017)	1	Cattle	0	1											0	0.00480243	0.000753395	0	0	0	0.00142885	0	0.0464058	0.0264545	0.00905828	0	0.0215642	0.0086875	0	0.00749373	0	0.000753395	0.00749373
90	Green et al. (2010)	1	Cattle	1	0	0.00480243	0.0451071	0.0395679	0.0130545	0	0.0111276	0.00542267	0.0174573	0	0
112	Jordan et al. (2009)	1	Swine	0	1											0.0178693	0	0.0455377	0	0.0591064	0	0	0	0	0	0	0	0	0.0210262	0	0	0.0056899	0.0178693	0
105	Kabir et al. (2004)	0	Poultry	0	1											0	0.0970189	0	0	0	0	0	1.00112	0	0	0	0	0.0458089	0	0	0	0	0	0
38	Moreno et al. (2012)	1	Swine	0	1											0.00167506	0.047947	0.0414102	0.00680367	0.0414102	0	0.00167506	0.237853	0.102698	0.00167506	0.122328	0.00167506	0.0290589	0.0103126	0.02	0.184777	0.0414102	0.0936865	0.184777
96	Nguyen et al. (2015)	0	Poultry	1	0	0.0249078	0.095894	0.0577212	0.0710644	0	0.0163967	0.0318034	0.0216907	0.00639427	0.0694183
85	Nobrega et al. (2017)	1	Cattle	1	0	0.000841779	0.0603404	0.163001	0.028056	0.117926	0	0.00253384	0.0297229	0.0410907	0
110	Nonga et at. (2008)	0	Poultry	0	1											0	0	0	0	0	0.0526803	0.693147	0.111572	0	0	0	0	0	0	0.02	0	0	0	0
93	Pereyra et al. (2015)	1	Cattle	1	0	0.0362841	0	0.0872474	0.0300808	0	0	0	0	0	0
91	Pol et al. (2007)	1	Cattle	0	1											0	0.095941	0	0	0.0381788	0	0	0	0.095941	0.0212844	0.0212844	0.00439002	0.00929765	0.0790467	0.01	0	0	0	0
76	Rajic et al. (2006)	1	Swine	0	1											0.0143313	0.00453802	0.00109044	0	0.003837	0.0747073	0.00896543	0	0.0747073	0	0	0	0.0634522	0.011797	0	0	0	0.0347526	0
89	Raymond et al. (2006)	1	Cattle	0	1											0	0	0.0698291	0.0605073	0	0.0994687	0.399109	0	0.764212	0.102628	0.112291	0	0.106276	0.701245	0.27	0	0.177009	0	0
92	Redding et al. (2014)	0	Cattle	0	1											0	0.0262259	0	0.00305533	0	0	0.18394	0	0.0262259	0	0	0.0453939	0.00305533	0	0.66	0	0	0	0
82	Saini et al. (2012)	1	Cattle	0	1											0	0	0	0	0	0	0	0	0.000365099	0	0	0.000200441	0	0.0893688	0.66	0	0.0263554	0	0
83	Saini et al. (2013)	1	Cattle	0	1											0	0	0	0	0	0	0	0	0.127882	0	0	0.0394318	0	0.100331	0.66	0	0.019581	0	0
31	Stevens et al. (2016)	1	Cattle	1	0	0	0.0575016	0.37249	0.162815	0.250422	0	0	0	0.00806341	0
53	Stevens et al. (2018)	1	Cattle	1	0	0.0808329	0.032946	0.627978	0.113797	0.166032	0	0	0	0.00669514	0.0705935
87	Zwald et al. (2004)	1	Cattle	0	1											0.0582669	0	0	0.0101014	0.185532	0	0	0	0.281059	0.150553	0.0812595	0	0	0.830366	0	0.0152296	0.223144	0.020411	0.0152296
