# Supplementary material for: Antimicrobial Usage in Animal Production: A Review of the Literature with a Focus on Low- and Middle-Income Countries
Source: Antibiotics (Basel). 2018 Aug 15;7(3):75. doi: 10.3390/antibiotics7030075 (PMC6164101; doi:10.3390/antibiotics7030075)
Supplement: Supplementary file 1 [file antibiotics-07-00075-s001.zip › antibiotics-326610-Supplementary Material S3 For Publication.xlsx]

## Sheet: Total use
Ref.	Author (year of study)	Country	Year of usage	Study unit	No. study units	Observation period ( in months)	Animal production type level 1	Animal production type level 2	Purpose of usage	Route of administration	Source	Type of metrics	Expression unit	Note	TOTAL (Quantitative)
101	Aalipour et al. (2014)	Iran	2010	Survey (vets)	22	12	Cattle	Cattle and small ruminants	Total use	-	Table 2	Weight of antimicrobial, no population at risk denominator	Kg	-	284262
101	Aalipour et al. (2014)	Iran	2010	Survey (vets)	22	12	Cattle	Cattle and small ruminants	Total use	-	Table 2	Weight of antimicrobial, no population at risk denominator	Kg	-	915427
101	Aalipour et al. (2014)	Iran	2010	Survey (vets)	22	12	Poultry	-	Total use	-	Table 2	Weight of antimicrobial, no population at risk denominator	Kg	-	321148
101	Aalipour et al. (2014)	Iran	2010	Survey (vets)	22	12	Poultry	-	Total use	-	Table 2	Weight of antimicrobial, no population at risk denominator	Kg	-	286059
44	Aarestrup et al. (2010)	Denmark	1992	National sales/prescription data	-	12	Swine	-	Total use	-	Table 3	Weight of antimicrobial/Weight of animal produced	mg/kg animal	-	100.4
44	Aarestrup et al. (2010)	Denmark	1994	National sales/prescription data	-	12	Swine	-	Total use	-	Table 3	Weight of antimicrobial/Weight of animal produced	mg/kg animal	-	98.6
44	Aarestrup et al. (2010)	Denmark	1995	National sales/prescription data	-	12	Swine	-	Total use	-	Table 3	Weight of antimicrobial/Weight of animal produced	mg/kg animal	-	72.5
44	Aarestrup et al. (2010)	Denmark	1996	National sales/prescription data	-	12	Swine	-	Total use	-	Table 3	Weight of antimicrobial/Weight of animal produced	mg/kg animal	-	80.8
44	Aarestrup et al. (2010)	Denmark	1997	National sales/prescription data	-	12	Swine	-	Total use	-	Table 3	Weight of antimicrobial/Weight of animal produced	mg/kg animal	-	81.2
44	Aarestrup et al. (2010)	Denmark	1998	National sales/prescription data	-	12	Swine	-	Total use	-	Table 3	Weight of antimicrobial/Weight of animal produced	mg/kg animal	-	48.9
44	Aarestrup et al. (2010)	Denmark	1999	National sales/prescription data	-	12	Swine	-	Total use	-	Table 3	Weight of antimicrobial/Weight of animal produced	mg/kg animal	-	31.3
44	Aarestrup et al. (2010)	Denmark	2000	National sales/prescription data	-	12	Swine	-	Total use	-	Table 3	Weight of antimicrobial/Weight of animal produced	mg/kg animal	-	34.4
44	Aarestrup et al. (2010)	Denmark	2001	National sales/prescription data	-	12	Swine	-	Total use	-	Table 3	Weight of antimicrobial/Weight of animal produced	mg/kg animal	-	38.5
44	Aarestrup et al. (2010)	Denmark	2002	National sales/prescription data	-	12	Swine	-	Total use	-	Table 3	Weight of antimicrobial/Weight of animal produced	mg/kg animal	-	38.1
44	Aarestrup et al. (2010)	Denmark	2003	National sales/prescription data	-	12	Swine	-	Total use	-	Table 3	Weight of antimicrobial/Weight of animal produced	mg/kg animal	-	40.3
44	Aarestrup et al. (2010)	Denmark	2004	National sales/prescription data	-	12	Swine	-	Total use	-	Table 3	Weight of antimicrobial/Weight of animal produced	mg/kg animal	-	45.1
44	Aarestrup et al. (2010)	Denmark	2005	National sales/prescription data	-	12	Swine	-	Total use	-	Table 3	Weight of antimicrobial/Weight of animal produced	mg/kg animal	-	46
44	Aarestrup et al. (2010)	Denmark	2006	National sales/prescription data	-	12	Swine	-	Total use	-	Table 3	Weight of antimicrobial/Weight of animal produced	mg/kg animal	-	46
44	Aarestrup et al. (2010)	Denmark	2007	National sales/prescription data	-	12	Swine	-	Total use	-	Table 3	Weight of antimicrobial/Weight of animal produced	mg/kg animal	-	47
44	Aarestrup et al. (2010)	Denmark	2008	National sales/prescription data	-	12	Swine	-	Total use	-	Table 3	Weight of antimicrobial/Weight of animal produced	mg/kg animal	-	48.9
44	Aarestrup et al. (2010)	Denmark	1992	National sales/prescription data	-	12	Swine	-	Growth promoter	-	Table 3	Weight of antimicrobial/Weight of animal produced	mg/kg animal	-	62.2
44	Aarestrup et al. (2010)	Denmark	1994	National sales/prescription data	-	12	Swine	-	Growth promoter	-	Table 3	Weight of antimicrobial/Weight of animal produced	mg/kg animal	-	58.6
44	Aarestrup et al. (2010)	Denmark	1995	National sales/prescription data	-	12	Swine	-	Growth promoter	-	Table 3	Weight of antimicrobial/Weight of animal produced	mg/kg animal	-	51.2
44	Aarestrup et al. (2010)	Denmark	1996	National sales/prescription data	-	12	Swine	-	Growth promoter	-	Table 3	Weight of antimicrobial/Weight of animal produced	mg/kg animal	-	59.1
44	Aarestrup et al. (2010)	Denmark	1997	National sales/prescription data	-	12	Swine	-	Growth promoter	-	Table 3	Weight of antimicrobial/Weight of animal produced	mg/kg animal	-	58.8
44	Aarestrup et al. (2010)	Denmark	1998	National sales/prescription data	-	12	Swine	-	Growth promoter	-	Table 3	Weight of antimicrobial/Weight of animal produced	mg/kg animal	-	26.6
44	Aarestrup et al. (2010)	Denmark	1999	National sales/prescription data	-	12	Swine	-	Growth promoter	-	Table 3	Weight of antimicrobial/Weight of animal produced	mg/kg animal	-	6.5
62	Arnold et al. (2004)	Switzerland	2001	Survey (vets)	1181	12	Swine	Piglets and fattening pigs	Total use	-	Table 7	No. doses/Animal-time	PDD/animal-year	-	6.1
62	Arnold et al. (2004)	Switzerland	2001	Survey (vets)	1092	12	Swine	Piglets and fattening pigs	Total use	-	Table 7	No. doses/Animal-time	PDD/animal-year	-	5.8
62	Arnold et al. (2004)	Switzerland	2001	Survey (vets)	1160	12	Swine	Piglets and fattening pigs	Total use	-	Table 7	No. doses/Animal-time	PDD/animal-year	-	5
62	Arnold et al. (2004)	Switzerland	2001	Survey (vets)	971	12	Swine	Piglets and fattening pigs	Total use	-	Table 7	No. doses/Animal-time	PDD/animal-year	-	3.6
62	Arnold et al. (2004)	Switzerland	2001	Survey (vets)	1035	12	Swine	Piglets and fattening pigs	Total use	-	Table 7	No. doses/Animal-time	PDD/animal-year	-	3.3
62	Arnold et al. (2004)	Switzerland	2001	Survey (vets)	988	12	Swine	Piglets and fattening pigs	Total use	-	Table 7	No. doses/Animal-time	PDD/animal-year	-	3.4
67	Bos et al. (2013)	Netherlands	2011	National sales/prescription data	-	12	Poultry	Broiler	Total use	-	Table 2 and Figure 4	No. doses/Animal-time	nADDD/Year	-	23.8
64	Carmo et al. (2016)	Switzerland	2006	National sales/prescription data	-	12	Swine	Swine	Total use	-	Table 2	Weight of antimicrobial, no population at risk denominator	Kg	-	102.5
64	Carmo et al. (2016)	Switzerland	2007	National sales/prescription data	-	12	Swine	Swine	Total use	-	Table 2	Weight of antimicrobial, no population at risk denominator	Kg	-	109.1
64	Carmo et al. (2016)	Switzerland	2008	National sales/prescription data	-	12	Swine	Swine	Total use	-	Table 2	Weight of antimicrobial, no population at risk denominator	Kg	-	111
64	Carmo et al. (2016)	Switzerland	2009	National sales/prescription data	-	12	Swine	Swine	Total use	-	Table 2	Weight of antimicrobial, no population at risk denominator	Kg	-	102.3
64	Carmo et al. (2016)	Switzerland	2010	National sales/prescription data	-	12	Swine	Swine	Total use	-	Table 2	Weight of antimicrobial, no population at risk denominator	Kg	-	91.6
64	Carmo et al. (2016)	Switzerland	2011	National sales/prescription data	-	12	Swine	Swine	Total use	-	Table 2	Weight of antimicrobial, no population at risk denominator	Kg	-	84
64	Carmo et al. (2016)	Switzerland	2012	National sales/prescription data	-	12	Swine	Swine	Total use	-	Table 2	Weight of antimicrobial, no population at risk denominator	Kg	-	78
64	Carmo et al. (2016)	Switzerland	2013	National sales/prescription data	-	12	Swine	Swine	Total use	-	Table 2	Weight of antimicrobial, no population at risk denominator	Kg	-	76.4
64	Carmo et al. (2016)	Switzerland	2006	National sales/prescription data	-	12	Poultry	Poultry	Total use	-	Table 2	Weight of antimicrobial, no population at risk denominator	Kg	-	21
64	Carmo et al. (2016)	Switzerland	2007	National sales/prescription data	-	12	Poultry	Poultry	Total use	-	Table 2	Weight of antimicrobial, no population at risk denominator	Kg	-	13.9
64	Carmo et al. (2016)	Switzerland	2008	National sales/prescription data	-	12	Poultry	Poultry	Total use	-	Table 2	Weight of antimicrobial, no population at risk denominator	Kg	-	13.9
64	Carmo et al. (2016)	Switzerland	2009	National sales/prescription data	-	12	Poultry	Poultry	Total use	-	Table 2	Weight of antimicrobial, no population at risk denominator	Kg	-	12.7
64	Carmo et al. (2016)	Switzerland	2010	National sales/prescription data	-	12	Poultry	Poultry	Total use	-	Table 2	Weight of antimicrobial, no population at risk denominator	Kg	-	12.8
64	Carmo et al. (2016)	Switzerland	2011	National sales/prescription data	-	12	Poultry	Poultry	Total use	-	Table 2	Weight of antimicrobial, no population at risk denominator	Kg	-	12.2
64	Carmo et al. (2016)	Switzerland	2012	National sales/prescription data	-	12	Poultry	Poultry	Total use	-	Table 2	Weight of antimicrobial, no population at risk denominator	Kg	-	9
64	Carmo et al. (2016)	Switzerland	2013	National sales/prescription data	-	12	Poultry	Poultry	Total use	-	Table 2	Weight of antimicrobial, no population at risk denominator	Kg	-	8.2
64	Carmo et al. (2016)	Switzerland	2006	National sales/prescription data	-	12	Cattle	Cattle	Total use	-	Table 2	Weight of antimicrobial, no population at risk denominator	Kg	-	81.6
64	Carmo et al. (2016)	Switzerland	2007	National sales/prescription data	-	12	Cattle	Cattle	Total use	-	Table 2	Weight of antimicrobial, no population at risk denominator	Kg	-	89.1
64	Carmo et al. (2016)	Switzerland	2008	National sales/prescription data	-	12	Cattle	Cattle	Total use	-	Table 2	Weight of antimicrobial, no population at risk denominator	Kg	-	89.4
64	Carmo et al. (2016)	Switzerland	2009	National sales/prescription data	-	12	Cattle	Cattle	Total use	-	Table 2	Weight of antimicrobial, no population at risk denominator	Kg	-	84.3
64	Carmo et al. (2016)	Switzerland	2010	National sales/prescription data	-	12	Cattle	Cattle	Total use	-	Table 2	Weight of antimicrobial, no population at risk denominator	Kg	-	82.2
64	Carmo et al. (2016)	Switzerland	2011	National sales/prescription data	-	12	Cattle	Cattle	Total use	-	Table 2	Weight of antimicrobial, no population at risk denominator	Kg	-	78.7
64	Carmo et al. (2016)	Switzerland	2012	National sales/prescription data	-	12	Cattle	Cattle	Total use	-	Table 2	Weight of antimicrobial, no population at risk denominator	Kg	-	72.9
64	Carmo et al. (2016)	Switzerland	2013	National sales/prescription data	-	12	Cattle	Cattle	Total use	-	Table 2	Weight of antimicrobial, no population at risk denominator	Kg	-	67.4
64	Carmo et al. (2016)	Switzerland	2006	National sales/prescription data	-	12	Cattle	Small ruminants	Total use	-	Table 2	Weight of antimicrobial, no population at risk denominator	Kg	-	44.9
64	Carmo et al. (2016)	Switzerland	2007	National sales/prescription data	-	12	Cattle	Small ruminants	Total use	-	Table 2	Weight of antimicrobial, no population at risk denominator	Kg	-	45.3
64	Carmo et al. (2016)	Switzerland	2008	National sales/prescription data	-	12	Cattle	Small ruminants	Total use	-	Table 2	Weight of antimicrobial, no population at risk denominator	Kg	-	45.9
64	Carmo et al. (2016)	Switzerland	2009	National sales/prescription data	-	12	Cattle	Small ruminants	Total use	-	Table 2	Weight of antimicrobial, no population at risk denominator	Kg	-	44.9
64	Carmo et al. (2016)	Switzerland	2010	National sales/prescription data	-	12	Cattle	Small ruminants	Total use	-	Table 2	Weight of antimicrobial, no population at risk denominator	Kg	-	45.4
64	Carmo et al. (2016)	Switzerland	2011	National sales/prescription data	-	12	Cattle	Small ruminants	Total use	-	Table 2	Weight of antimicrobial, no population at risk denominator	Kg	-	45
64	Carmo et al. (2016)	Switzerland	2012	National sales/prescription data	-	12	Cattle	Small ruminants	Total use	-	Table 2	Weight of antimicrobial, no population at risk denominator	Kg	-	46.5
64	Carmo et al. (2016)	Switzerland	2013	National sales/prescription data	-	12	Cattle	Small ruminants	Total use	-	Table 2	Weight of antimicrobial, no population at risk denominator	Kg	-	45.9
64	Carmo et al. (2016)	Switzerland	2013	National sales/prescription data	-	12	-	Horses	Total use	-	Table 2	Weight of antimicrobial, no population at risk denominator	Kg	-	48.4
64	Carmo et al. (2016)	Switzerland	2013	National sales/prescription data	-	12	-	Horses	Total use	-	Table 2	Weight of antimicrobial, no population at risk denominator	Kg	-	49.3
64	Carmo et al. (2016)	Switzerland	2013	National sales/prescription data	-	12	-	Horses	Total use	-	Table 2	Weight of antimicrobial, no population at risk denominator	Kg	-	47.2
64	Carmo et al. (2016)	Switzerland	2013	National sales/prescription data	-	12	-	Horses	Total use	-	Table 2	Weight of antimicrobial, no population at risk denominator	Kg	-	42.9
64	Carmo et al. (2016)	Switzerland	2013	National sales/prescription data	-	12	-	Horses	Total use	-	Table 2	Weight of antimicrobial, no population at risk denominator	Kg	-	40.8
64	Carmo et al. (2016)	Switzerland	2013	National sales/prescription data	-	12	-	Horses	Total use	-	Table 2	Weight of antimicrobial, no population at risk denominator	Kg	-	49.3
64	Carmo et al. (2016)	Switzerland	2013	National sales/prescription data	-	12	-	Horses	Total use	-	Table 2	Weight of antimicrobial, no population at risk denominator	Kg	-	40.5
64	Carmo et al. (2016)	Switzerland	2013	National sales/prescription data	-	12	-	Horses	Total use	-	Table 2	Weight of antimicrobial, no population at risk denominator	Kg	-	36.6
64	Carmo et al. (2016)	Switzerland	2013	National sales/prescription data	-	12	-	Pets	Total use	-	Table 2	Weight of antimicrobial, no population at risk denominator	Kg	-	142.11
64	Carmo et al. (2016)	Switzerland	2013	National sales/prescription data	-	12	-	Pets	Total use	-	Table 2	Weight of antimicrobial, no population at risk denominator	Kg	-	139
64	Carmo et al. (2016)	Switzerland	2013	National sales/prescription data	-	12	-	Pets	Total use	-	Table 2	Weight of antimicrobial, no population at risk denominator	Kg	-	145.3
64	Carmo et al. (2016)	Switzerland	2013	National sales/prescription data	-	12	-	Pets	Total use	-	Table 2	Weight of antimicrobial, no population at risk denominator	Kg	-	141.9
64	Carmo et al. (2016)	Switzerland	2013	National sales/prescription data	-	12	-	Pets	Total use	-	Table 2	Weight of antimicrobial, no population at risk denominator	Kg	-	144.9
64	Carmo et al. (2016)	Switzerland	2013	National sales/prescription data	-	12	-	Pets	Total use	-	Table 2	Weight of antimicrobial, no population at risk denominator	Kg	-	137.3
64	Carmo et al. (2016)	Switzerland	2013	National sales/prescription data	-	12	-	Pets	Total use	-	Table 2	Weight of antimicrobial, no population at risk denominator	Kg	-	126.7
64	Carmo et al. (2016)	Switzerland	2013	National sales/prescription data	-	12	-	Pets	Total use	-	Table 2	Weight of antimicrobial, no population at risk denominator	Kg	-	117.3
97	Carrique-Mas et al. (2015)	Vietnam	2012-2013	Survey (farms)	208	3	Poultry	-	Therapeutic	-	Figure 1 and text	Weight antimicrobial/Animal-time	mg/animal-week	-	26.36
97	Carrique-Mas et al. (2015)	Vietnam	2012-2013	Survey (farms)	208	3	Poultry	-	Therapeutic	-	Figure 1 and text	Weight antimicrobial/Animal produced	g/1,000 animals produced	-	470.4
47	Dupont et al. (2016)	Denmark	2007	National sales/prescription data	-	12	Swine	Swine	Total use	-	Figure 2	No. doses/Animal-time	nADD (DVFA)/pig-year	-	11.1
47	Dupont et al. (2016)	Denmark	2008	National sales/prescription data	-	12	Swine	Swine	Total use	-	Figure 2	No. doses/Animal-time	nADD (DVFA)/pig-year	-	11.2
47	Dupont et al. (2016)	Denmark	2009	National sales/prescription data	-	12	Swine	Swine	Total use	-	Figure 2	No. doses/Animal-time	nADD (DVFA)/pig-year	-	13.1
47	Dupont et al. (2016)	Denmark	2010	National sales/prescription data	-	12	Swine	Swine	Total use	-	Figure 2	No. doses/Animal-time	nADD (DVFA)/pig-year	-	12.2
47	Dupont et al. (2016)	Denmark	2011	National sales/prescription data	-	12	Swine	Swine	Total use	-	Figure 2	No. doses/Animal-time	nADD (DVFA)/pig-year	-	9.6
47	Dupont et al. (2016)	Denmark	2012	National sales/prescription data	-	12	Swine	Swine	Total use	-	Figure 2	No. doses/Animal-time	nADD (DVFA)/pig-year	-	10.9
47	Dupont et al. (2016)	Denmark	2013	National sales/prescription data	-	12	Swine	Swine	Total use	-	Figure 2	No. doses/Animal-time	nADD (DVFA)/pig-year	-	11.6
47	Dupont et al. (2016)	Denmark	2007	National sales/prescription data	-	12	Swine	Swine	Total use	-	Figure 2	No. doses/Animal-time	nADD (DANMAP)/pig-year	-	10.6
47	Dupont et al. (2016)	Denmark	2008	National sales/prescription data	-	12	Swine	Swine	Total use	-	Figure 2	No. doses/Animal-time	nADD (DANMAP)/pig-year	-	10.5
47	Dupont et al. (2016)	Denmark	2009	National sales/prescription data	-	12	Swine	Swine	Total use	-	Figure 2	No. doses/Animal-time	nADD (DANMAP)/pig-year	-	12.2
47	Dupont et al. (2016)	Denmark	2010	National sales/prescription data	-	12	Swine	Swine	Total use	-	Figure 2	No. doses/Animal-time	nADD (DANMAP)/pig-year	-	11.5
47	Dupont et al. (2016)	Denmark	2011	National sales/prescription data	-	12	Swine	Swine	Total use	-	Figure 2	No. doses/Animal-time	nADD (DANMAP)/pig-year	-	9
47	Dupont et al. (2016)	Denmark	2012	National sales/prescription data	-	12	Swine	Swine	Total use	-	Figure 2	No. doses/Animal-time	nADD (DANMAP)/pig-year	-	10.2
47	Dupont et al. (2016)	Denmark	2013	National sales/prescription data	-	12	Swine	Swine	Total use	-	Figure 2	No. doses/Animal-time	nADD (DANMAP)/pig-year	-	10.4
47	Dupont et al. (2016)	Denmark	2007	National sales/prescription data	-	12	Swine	Swine	Total use	-	Figure 2	No. doses/Animal-time	nADD (VETSTAT)/pig-year	-	10.6
47	Dupont et al. (2016)	Denmark	2008	National sales/prescription data	-	12	Swine	Swine	Total use	-	Figure 2	No. doses/Animal-time	nADD (VETSTAT)/pig-year	-	10
47	Dupont et al. (2016)	Denmark	2009	National sales/prescription data	-	12	Swine	Swine	Total use	-	Figure 2	No. doses/Animal-time	nADD (VETSTAT)/pig-year	-	11.4
47	Dupont et al. (2016)	Denmark	2010	National sales/prescription data	-	12	Swine	Swine	Total use	-	Figure 2	No. doses/Animal-time	nADD (VETSTAT)/pig-year	-	10.6
47	Dupont et al. (2016)	Denmark	2011	National sales/prescription data	-	12	Swine	Swine	Total use	-	Figure 2	No. doses/Animal-time	nADD (VETSTAT)/pig-year	-	8.3
47	Dupont et al. (2016)	Denmark	2012	National sales/prescription data	-	12	Swine	Swine	Total use	-	Figure 2	No. doses/Animal-time	nADD (VETSTAT)/pig-year	-	9.2
47	Dupont et al. (2016)	Denmark	2013	National sales/prescription data	-	12	Swine	Swine	Total use	-	Figure 2	No. doses/Animal-time	nADD (VETSTAT)/pig-year	-	9.4
47	Dupont et al. (2016)	Denmark	2007	National sales/prescription data	-	12	Swine	Swine	Total use	-	Figure 3	Weight of antimicrobial/Animal produced	gram/pig	-	4
47	Dupont et al. (2016)	Denmark	2008	National sales/prescription data	-	12	Swine	Swine	Total use	-	Figure 3	Weight of antimicrobial/Animal produced	gram/pig	-	3.9
47	Dupont et al. (2016)	Denmark	2009	National sales/prescription data	-	12	Swine	Swine	Total use	-	Figure 3	Weight of antimicrobial/Animal produced	gram/pig	-	4.1
47	Dupont et al. (2016)	Denmark	2010	National sales/prescription data	-	12	Swine	Swine	Total use	-	Figure 3	Weight of antimicrobial/Animal produced	gram/pig	-	4
47	Dupont et al. (2016)	Denmark	2011	National sales/prescription data	-	12	Swine	Swine	Total use	-	Figure 3	Weight of antimicrobial/Animal produced	gram/pig	-	3.6
47	Dupont et al. (2016)	Denmark	2012	National sales/prescription data	-	12	Swine	Swine	Total use	-	Figure 3	Weight of antimicrobial/Animal produced	gram/pig	-	3.6
47	Dupont et al. (2016)	Denmark	2013	National sales/prescription data	-	12	Swine	Swine	Total use	-	Figure 3	Weight of antimicrobial/Animal produced	gram/pig	-	3.9
47	Ferner et al. (2014)	Austria	2008-2010	National sales/prescription data	18	27	All species combined (total use)	Food animal	Total use	-	Text	No. doses, no animal risk denominator	Tonnes/27 months	-	5.4
47	Ferner et al. (2014)	Austria	2008-2010	National sales/prescription data	18	27	All species combined (total use)	Food animal	Total use	-	Text	No. doses, no animal risk denominator	ADDsLU/27 months	-	576242
47	Ferner et al. (2014)	Austria	2008-2010	National sales/prescription data	18	27	All species combined (total use)	Food animal	Total use	-	Text	No. doses, no animal risk denominator	DPDsLU/27 months	-	631939
51	Filippitzi et al. (2014)	Belgium	2012	Survey (farms)	-	12	Swine	Swine	Total use	-	Figure 5	No. doses/Animal-time	TIDDDA/1,000 animal/day	-	235.8
51	Filippitzi et al. (2014)	Belgium	2012	Survey (farms)	-	12	Poultry	Broiler	Total use	-	Figure 5	No. doses/Animal-time	TIDDDA/1,000 animal/day	-	131.8
51	Filippitzi et al. (2014)	Belgium	2012	Survey (farms)	-	12	Beef	Veal Calves	Total use	-	Figure 5	No. doses/Animal-time	TIDDDA/1,000 animal/day	-	414
51	Filippitzi et al. (2014)	Belgium	2012	Survey (farms)	-	12	Swine	Swine	Total use	-	Figure 5	No. doses/Animal-time	TIUDDA/1,000 animal/day	-	200.7
51	Filippitzi et al. (2014)	Belgium	2012	Survey (farms)	-	12	Poultry	Broiler	Total use	-	Figure 5	No. doses/Animal-time	TIUDDA/1,000 animal/day	-	121.4
51	Filippitzi et al. (2014)	Belgium	2012	Survey (farms)	-	12	Beef	Veal Calves	Total use	-	Figure 5	No. doses/Animal-time	TIUDDA/1,000 animal/day	-	379
51	Filippitzi et al. (2014)	Belgium	2007	National sales/prescription data	-	12	All species combined (total use)	Not Specified	Total use	-	Figure 1	Weight of antimicrobial, no population at risk denominator	Tonnes	-	348.8
51	Filippitzi et al. (2014)	Belgium	2008	National sales/prescription data	-	12	All species combined (total use)	Not Specified	Total use	-	Figure 1	Weight of antimicrobial, no population at risk denominator	Tonnes	-	298.9
51	Filippitzi et al. (2014)	Belgium	2009	National sales/prescription data	-	12	All species combined (total use)	Not Specified	Total use	-	Figure 1	Weight of antimicrobial, no population at risk denominator	Tonnes	-	303.4
51	Filippitzi et al. (2014)	Belgium	2010	National sales/prescription data	-	12	All species combined (total use)	Not Specified	Total use	-	Figure 1	Weight of antimicrobial, no population at risk denominator	Tonnes	-	299.28
51	Filippitzi et al. (2014)	Belgium	2011	National sales/prescription data	-	12	All species combined (total use)	Not Specified	Total use	-	Figure 1	Weight of antimicrobial, no population at risk denominator	Tonnes	-	299.06
51	Filippitzi et al. (2014)	Belgium	2012	National sales/prescription data	-	12	All species combined (total use)	Not Specified	Total use	-	Figure 1	Weight of antimicrobial, no population at risk denominator	Tonnes	-	277.85
63	Gonzalez et al. (2010)	Switzerland	2005	Survey (farms)	95	12	Dairy	Cow	Therapeutic (lactating)	Intramammary	Table 6	No. doses/Animal-time	nUDDs/100 animals/year	-	176
63	Gonzalez et al. (2010)	Switzerland	2005	Survey (farms)	95	12	Dairy	Cow	Therapeutic (dry-off)	Intramammary	Table 6	No. doses/Animal-time	nUDDs/100 animals/year	-	154
63	Gonzalez et al. (2010)	Switzerland	2005	Survey (farms)	97	12	Dairy	Cow	Total use	-	Table 1	No. treatments/Animal-time	No. treatments/100 animal-year	-	2
63	Gonzalez et al. (2010)	Switzerland	2005	Survey (farms)	97	12	Dairy	Heifers	Total use	-	Table 1	No. treatments/Animal-time	No. treatments/100 animal-year	-	0.3
63	Gonzalez et al. (2010)	Switzerland	2005	Survey (farms)	97	12	Dairy	Calves	Total use	-	Table 1	No. treatments/Animal-time	No. treatments/100 animal-year	-	21
63	Gonzalez et al. (2010)	Switzerland	2005	Survey (farms)	97	12	Dairy	Total (cows, heifers and calves)	Total use	-	Table 1	No. treatments/Animal-time	No. treatments/100 animal-year	-	23.3
114	Hillerton et al. (2017)	New Zealand	2005	National sales/prescription data	-	12	All species combined (total use)	Food animal	Total use	-	Table 1	Weight of antimicrobial/Weight of animal treated	mg/PCU	-	7.77
114	Hillerton et al. (2017)	New Zealand	2006	National sales/prescription data	-	12	All species combined (total use)	Food animal	Total use	-	Table 1	Weight of antimicrobial/Weight of animal treated	mg/PCU	-	9.57
114	Hillerton et al. (2017)	New Zealand	2007	National sales/prescription data	-	12	All species combined (total use)	Food animal	Total use	-	Table 1	Weight of antimicrobial/Weight of animal treated	mg/PCU	-	8.65
114	Hillerton et al. (2017)	New Zealand	2008	National sales/prescription data	-	12	All species combined (total use)	Food animal	Total use	-	Table 1	Weight of antimicrobial/Weight of animal treated	mg/PCU	-	8.48
114	Hillerton et al. (2017)	New Zealand	2009	National sales/prescription data	-	12	All species combined (total use)	Food animal	Total use	-	Table 1	Weight of antimicrobial/Weight of animal treated	mg/PCU	-	8.87
114	Hillerton et al. (2017)	New Zealand	2010	National sales/prescription data	-	12	All species combined (total use)	Food animal	Total use	-	Table 1	Weight of antimicrobial/Weight of animal treated	mg/PCU	-	11.26
114	Hillerton et al. (2017)	New Zealand	2011	National sales/prescription data	-	12	All species combined (total use)	Food animal	Total use	-	Table 1	Weight of antimicrobial/Weight of animal treated	mg/PCU	-	9.17
114	Hillerton et al. (2017)	New Zealand	2012	National sales/prescription data	-	12	All species combined (total use)	Food animal	Total use	-	Table 1	Weight of antimicrobial/Weight of animal treated	mg/PCU	-	9.38
114	Hillerton et al. (2017)	New Zealand	2013	National sales/prescription data	-	12	All species combined (total use)	Food animal	Total use	-	Table 1	Weight of antimicrobial/Weight of animal treated	mg/PCU	-	11.46
114	Hillerton et al. (2017)	New Zealand	2014	National sales/prescription data	-	12	All species combined (total use)	Food animal	Total use	-	Table 1	Weight of antimicrobial/Weight of animal treated	mg/PCU	-	10.22
74	Hyde et al. (2017)	Great Britain	2016	National sales/prescription data	358	12	Dairy	Dairy-cows	Total use	-	Table 2	No. doses/Animal-time	nDDDvet/cow/year	-	4.03
74	Hyde et al. (2017)	Great Britain	2016	National sales/prescription data	358	12	Dairy	Dairy-cows	Total use	-	Table 2	No. doses/Animal-time	nDCDvet/cow/year	-	1.69
74	Hyde et al. (2017)	Great Britain	2016	National sales/prescription data	358	12	Dairy	Dairy-cows	Therapeutic	All route	Table 2 and Figure 3	Weight of antimicrobial/Weight of animal treated	mg/PCU	-	15.97
46	Jensen et al. (2014)	Denmark	2002	National sales/prescription data	-	12	Swine	Sows/piglets	Total use	Oral	Figure 4	No. doses/Animal-time	No. doses /1,000 animal/day	-	3.8
46	Jensen et al. (2014)	Denmark	2003	National sales/prescription data	-	12	Swine	Sows/piglets	Total use	Oral	Figure 4	No. doses/Animal-time	No. doses /1,000 animal/day	-	3.8
46	Jensen et al. (2014)	Denmark	2004	National sales/prescription data	-	12	Swine	Sows/piglets	Total use	Oral	Figure 4	No. doses/Animal-time	No. doses /1,000 animal/day	-	4
46	Jensen et al. (2014)	Denmark	2005	National sales/prescription data	-	12	Swine	Sows/piglets	Total use	Oral	Figure 4	No. doses/Animal-time	No. doses /1,000 animal/day	-	4
46	Jensen et al. (2014)	Denmark	2006	National sales/prescription data	-	12	Swine	Sows/piglets	Total use	Oral	Figure 4	No. doses/Animal-time	No. doses /1,000 animal/day	-	4.6
46	Jensen et al. (2014)	Denmark	2007	National sales/prescription data	-	12	Swine	Sows/piglets	Total use	Oral	Figure 4	No. doses/Animal-time	No. doses /1,000 animal/day	-	5
46	Jensen et al. (2014)	Denmark	2008	National sales/prescription data	-	12	Swine	Sows/piglets	Total use	Oral	Figure 4	No. doses/Animal-time	No. doses /1,000 animal/day	-	5
46	Jensen et al. (2014)	Denmark	2009	National sales/prescription data	-	12	Swine	Sows/piglets	Total use	Oral	Figure 4	No. doses/Animal-time	No. doses /1,000 animal/day	-	5.2
46	Jensen et al. (2014)	Denmark	2010	National sales/prescription data	-	12	Swine	Sows/piglets	Total use	Oral	Figure 4	No. doses/Animal-time	No. doses /1,000 animal/day	-	5
46	Jensen et al. (2014)	Denmark	2011	National sales/prescription data	-	12	Swine	Sows/piglets	Total use	Oral	Figure 4	No. doses/Animal-time	No. doses /1,000 animal/day	-	4.4
46	Jensen et al. (2014)	Denmark	2012	National sales/prescription data	-	12	Swine	Sows/piglets	Total use	Oral	Figure 4	No. doses/Animal-time	No. doses /1,000 animal/day	-	4.4
46	Jensen et al. (2014)	Denmark	2002	National sales/prescription data	-	12	Swine	Weaners	Total use	Oral	Figure 4	No. doses/Animal-time	No. doses /1,000 animal/day	-	23.25
46	Jensen et al. (2014)	Denmark	2003	National sales/prescription data	-	12	Swine	Weaners	Total use	Oral	Figure 4	No. doses/Animal-time	No. doses /1,000 animal/day	-	23.5
46	Jensen et al. (2014)	Denmark	2004	National sales/prescription data	-	12	Swine	Weaners	Total use	Oral	Figure 4	No. doses/Animal-time	No. doses /1,000 animal/day	-	26.25
46	Jensen et al. (2014)	Denmark	2005	National sales/prescription data	-	12	Swine	Weaners	Total use	Oral	Figure 4	No. doses/Animal-time	No. doses /1,000 animal/day	-	25.75
46	Jensen et al. (2014)	Denmark	2006	National sales/prescription data	-	12	Swine	Weaners	Total use	Oral	Figure 4	No. doses/Animal-time	No. doses /1,000 animal/day	-	26
46	Jensen et al. (2014)	Denmark	2007	National sales/prescription data	-	12	Swine	Weaners	Total use	Oral	Figure 4	No. doses/Animal-time	No. doses /1,000 animal/day	-	27.25
46	Jensen et al. (2014)	Denmark	2008	National sales/prescription data	-	12	Swine	Weaners	Total use	Oral	Figure 4	No. doses/Animal-time	No. doses /1,000 animal/day	-	27.5
46	Jensen et al. (2014)	Denmark	2009	National sales/prescription data	-	12	Swine	Weaners	Total use	Oral	Figure 4	No. doses/Animal-time	No. doses /1,000 animal/day	-	30.75
46	Jensen et al. (2014)	Denmark	2010	National sales/prescription data	-	12	Swine	Weaners	Total use	Oral	Figure 4	No. doses/Animal-time	No. doses /1,000 animal/day	-	29.25
46	Jensen et al. (2014)	Denmark	2011	National sales/prescription data	-	12	Swine	Weaners	Total use	Oral	Figure 4	No. doses/Animal-time	No. doses /1,000 animal/day	-	23.25
46	Jensen et al. (2014)	Denmark	2012	National sales/prescription data	-	12	Swine	Weaners	Total use	Oral	Figure 4	No. doses/Animal-time	No. doses /1,000 animal/day	-	26.25
46	Jensen et al. (2014)	Denmark	2002	National sales/prescription data	-	12	Swine	Finishers	Total use	Oral	Figure 4	No. doses/Animal-time	No. doses /1,000 animal/day	-	3.75
46	Jensen et al. (2014)	Denmark	2003	National sales/prescription data	-	12	Swine	Finishers	Total use	Oral	Figure 4	No. doses/Animal-time	No. doses /1,000 animal/day	-	4.5
46	Jensen et al. (2014)	Denmark	2004	National sales/prescription data	-	12	Swine	Finishers	Total use	Oral	Figure 4	No. doses/Animal-time	No. doses /1,000 animal/day	-	5
46	Jensen et al. (2014)	Denmark	2005	National sales/prescription data	-	12	Swine	Finishers	Total use	Oral	Figure 4	No. doses/Animal-time	No. doses /1,000 animal/day	-	5.25
46	Jensen et al. (2014)	Denmark	2006	National sales/prescription data	-	12	Swine	Finishers	Total use	Oral	Figure 4	No. doses/Animal-time	No. doses /1,000 animal/day	-	5.5
46	Jensen et al. (2014)	Denmark	2007	National sales/prescription data	-	12	Swine	Finishers	Total use	Oral	Figure 4	No. doses/Animal-time	No. doses /1,000 animal/day	-	5.25
46	Jensen et al. (2014)	Denmark	2008	National sales/prescription data	-	12	Swine	Finishers	Total use	Oral	Figure 4	No. doses/Animal-time	No. doses /1,000 animal/day	-	6
46	Jensen et al. (2014)	Denmark	2009	National sales/prescription data	-	12	Swine	Finishers	Total use	Oral	Figure 4	No. doses/Animal-time	No. doses /1,000 animal/day	-	7
46	Jensen et al. (2014)	Denmark	2010	National sales/prescription data	-	12	Swine	Finishers	Total use	Oral	Figure 4	No. doses/Animal-time	No. doses /1,000 animal/day	-	7.5
46	Jensen et al. (2014)	Denmark	2011	National sales/prescription data	-	12	Swine	Finishers	Total use	Oral	Figure 4	No. doses/Animal-time	No. doses /1,000 animal/day	-	6
46	Jensen et al. (2014)	Denmark	2012	National sales/prescription data	-	12	Swine	Finishers	Total use	Oral	Figure 4	No. doses/Animal-time	No. doses /1,000 animal/day	-	6.25
46	Jensen et al. (2014)	Denmark	2002	National sales/prescription data	-	12	Swine	Total (sows/piglets, weaners, finishers)	Total use	Oral	Figure 2	No. doses/Animal produced	nADD25/pig	-	7.2
46	Jensen et al. (2014)	Denmark	2003	National sales/prescription data	-	12	Swine	Total (sows/piglets, weaners, finishers)	Total use	Oral	Figure 2	No. doses/Animal produced	nADD25/pig	-	7.8
46	Jensen et al. (2014)	Denmark	2004	National sales/prescription data	-	12	Swine	Total (sows/piglets, weaners, finishers)	Total use	Oral	Figure 2	No. doses/Animal produced	nADD25/pig	-	8.6
46	Jensen et al. (2014)	Denmark	2005	National sales/prescription data	-	12	Swine	Total (sows/piglets, weaners, finishers)	Total use	Oral	Figure 2	No. doses/Animal produced	nADD25/pig	-	8.4
46	Jensen et al. (2014)	Denmark	2006	National sales/prescription data	-	12	Swine	Total (sows/piglets, weaners, finishers)	Total use	Oral	Figure 2	No. doses/Animal produced	nADD25/pig	-	8.2
46	Jensen et al. (2014)	Denmark	2007	National sales/prescription data	-	12	Swine	Total (sows/piglets, weaners, finishers)	Total use	Oral	Figure 2	No. doses/Animal produced	nADD25/pig	-	8.5
46	Jensen et al. (2014)	Denmark	2008	National sales/prescription data	-	12	Swine	Total (sows/piglets, weaners, finishers)	Total use	Oral	Figure 2	No. doses/Animal produced	nADD25/pig	-	8.5
46	Jensen et al. (2014)	Denmark	2009	National sales/prescription data	-	12	Swine	Total (sows/piglets, weaners, finishers)	Total use	Oral	Figure 2	No. doses/Animal produced	nADD25/pig	-	10
46	Jensen et al. (2014)	Denmark	2010	National sales/prescription data	-	12	Swine	Total (sows/piglets, weaners, finishers)	Total use	Oral	Figure 2	No. doses/Animal produced	nADD25/pig	-	9.7
46	Jensen et al. (2014)	Denmark	2011	National sales/prescription data	-	12	Swine	Total (sows/piglets, weaners, finishers)	Total use	Oral	Figure 2	No. doses/Animal produced	nADD25/pig	-	6.9
46	Jensen et al. (2014)	Denmark	2012	National sales/prescription data	-	12	Swine	Total (sows/piglets, weaners, finishers)	Total use	Oral	Figure 2	No. doses/Animal produced	nADD25/pig	-	7.8
46	Jensen et al. (2014)	Denmark	2002	National sales/prescription data	-	12	Swine	Weaners	Total use	Oral	Figure 2	No. doses/Animal produced	nADD25/pig	-	3.6
46	Jensen et al. (2014)	Denmark	2003	National sales/prescription data	-	12	Swine	Weaners	Total use	Oral	Figure 2	No. doses/Animal produced	nADD25/pig	-	3.7
46	Jensen et al. (2014)	Denmark	2004	National sales/prescription data	-	12	Swine	Weaners	Total use	Oral	Figure 2	No. doses/Animal produced	nADD25/pig	-	4.2
46	Jensen et al. (2014)	Denmark	2005	National sales/prescription data	-	12	Swine	Weaners	Total use	Oral	Figure 2	No. doses/Animal produced	nADD25/pig	-	4
46	Jensen et al. (2014)	Denmark	2006	National sales/prescription data	-	12	Swine	Weaners	Total use	Oral	Figure 2	No. doses/Animal produced	nADD25/pig	-	4
46	Jensen et al. (2014)	Denmark	2007	National sales/prescription data	-	12	Swine	Weaners	Total use	Oral	Figure 2	No. doses/Animal produced	nADD25/pig	-	4.3
46	Jensen et al. (2014)	Denmark	2008	National sales/prescription data	-	12	Swine	Weaners	Total use	Oral	Figure 2	No. doses/Animal produced	nADD25/pig	-	4.3
46	Jensen et al. (2014)	Denmark	2009	National sales/prescription data	-	12	Swine	Weaners	Total use	Oral	Figure 2	No. doses/Animal produced	nADD25/pig	-	4.7
46	Jensen et al. (2014)	Denmark	2010	National sales/prescription data	-	12	Swine	Weaners	Total use	Oral	Figure 2	No. doses/Animal produced	nADD25/pig	-	4.6
46	Jensen et al. (2014)	Denmark	2011	National sales/prescription data	-	12	Swine	Weaners	Total use	Oral	Figure 2	No. doses/Animal produced	nADD25/pig	-	3.4
46	Jensen et al. (2014)	Denmark	2012	National sales/prescription data	-	12	Swine	Weaners	Total use	Oral	Figure 2	No. doses/Animal produced	nADD25/pig	-	3.9
46	Jensen et al. (2014)	Denmark	2002	National sales/prescription data	-	12	Swine	Finishers	Total use	Oral	Figure 2	No. doses/Animal produced	nADD25/pig	-	2.7
46	Jensen et al. (2014)	Denmark	2003	National sales/prescription data	-	12	Swine	Finishers	Total use	Oral	Figure 2	No. doses/Animal produced	nADD25/pig	-	3
46	Jensen et al. (2014)	Denmark	2004	National sales/prescription data	-	12	Swine	Finishers	Total use	Oral	Figure 2	No. doses/Animal produced	nADD25/pig	-	3.3
46	Jensen et al. (2014)	Denmark	2005	National sales/prescription data	-	12	Swine	Finishers	Total use	Oral	Figure 2	No. doses/Animal produced	nADD25/pig	-	3.5
46	Jensen et al. (2014)	Denmark	2006	National sales/prescription data	-	12	Swine	Finishers	Total use	Oral	Figure 2	No. doses/Animal produced	nADD25/pig	-	3.3
46	Jensen et al. (2014)	Denmark	2007	National sales/prescription data	-	12	Swine	Finishers	Total use	Oral	Figure 2	No. doses/Animal produced	nADD25/pig	-	3.2
46	Jensen et al. (2014)	Denmark	2008	National sales/prescription data	-	12	Swine	Finishers	Total use	Oral	Figure 2	No. doses/Animal produced	nADD25/pig	-	3.5
46	Jensen et al. (2014)	Denmark	2009	National sales/prescription data	-	12	Swine	Finishers	Total use	Oral	Figure 2	No. doses/Animal produced	nADD25/pig	-	4.2
46	Jensen et al. (2014)	Denmark	2010	National sales/prescription data	-	12	Swine	Finishers	Total use	Oral	Figure 2	No. doses/Animal produced	nADD25/pig	-	4.2
46	Jensen et al. (2014)	Denmark	2011	National sales/prescription data	-	12	Swine	Finishers	Total use	Oral	Figure 2	No. doses/Animal produced	nADD25/pig	-	3.1
46	Jensen et al. (2014)	Denmark	2012	National sales/prescription data	-	12	Swine	Finishers	Total use	Oral	Figure 2	No. doses/Animal produced	nADD25/pig	-	3.5
46	Jensen et al. (2014)	Denmark	2002	National sales/prescription data	-	12	Swine	Sows/piglets	Total use	Oral	Figure 2	No. doses/Animal produced	nADD25/pig	-	0.9
46	Jensen et al. (2014)	Denmark	2003	National sales/prescription data	-	12	Swine	Sows/piglets	Total use	Oral	Figure 2	No. doses/Animal produced	nADD25/pig	-	1.1
46	Jensen et al. (2014)	Denmark	2004	National sales/prescription data	-	12	Swine	Sows/piglets	Total use	Oral	Figure 2	No. doses/Animal produced	nADD25/pig	-	1.1
46	Jensen et al. (2014)	Denmark	2005	National sales/prescription data	-	12	Swine	Sows/piglets	Total use	Oral	Figure 2	No. doses/Animal produced	nADD25/pig	-	0.9
46	Jensen et al. (2014)	Denmark	2006	National sales/prescription data	-	12	Swine	Sows/piglets	Total use	Oral	Figure 2	No. doses/Animal produced	nADD25/pig	-	0.9
46	Jensen et al. (2014)	Denmark	2007	National sales/prescription data	-	12	Swine	Sows/piglets	Total use	Oral	Figure 2	No. doses/Animal produced	nADD25/pig	-	1
46	Jensen et al. (2014)	Denmark	2008	National sales/prescription data	-	12	Swine	Sows/piglets	Total use	Oral	Figure 2	No. doses/Animal produced	nADD25/pig	-	1
46	Jensen et al. (2014)	Denmark	2009	National sales/prescription data	-	12	Swine	Sows/piglets	Total use	Oral	Figure 2	No. doses/Animal produced	nADD25/pig	-	1.1
46	Jensen et al. (2014)	Denmark	2010	National sales/prescription data	-	12	Swine	Sows/piglets	Total use	Oral	Figure 2	No. doses/Animal produced	nADD25/pig	-	0.9
46	Jensen et al. (2014)	Denmark	2011	National sales/prescription data	-	12	Swine	Sows/piglets	Total use	Oral	Figure 2	No. doses/Animal produced	nADD25/pig	-	0.4
46	Jensen et al. (2014)	Denmark	2012	National sales/prescription data	-	12	Swine	Sows/piglets	Total use	Oral	Figure 2	No. doses/Animal produced	nADD25/pig	-	0.4
46	Jensen et al. (2014)	Denmark	2002	National sales/prescription data	-	12	Swine	Total (sows/piglets, weaners, finishers)	Total use	Injectable/Parenteral/Intraterine	Figure 2	No. doses/Animal produced	nADD25/pig	-	2.7
46	Jensen et al. (2014)	Denmark	2003	National sales/prescription data	-	12	Swine	Total (sows/piglets, weaners, finishers)	Total use	Injectable/Parenteral/Intraterine	Figure 2	No. doses/Animal produced	nADD25/pig	-	3.3
46	Jensen et al. (2014)	Denmark	2004	National sales/prescription data	-	12	Swine	Total (sows/piglets, weaners, finishers)	Total use	Injectable/Parenteral/Intraterine	Figure 2	No. doses/Animal produced	nADD25/pig	-	3.5
46	Jensen et al. (2014)	Denmark	2005	National sales/prescription data	-	12	Swine	Total (sows/piglets, weaners, finishers)	Total use	Injectable/Parenteral/Intraterine	Figure 2	No. doses/Animal produced	nADD25/pig	-	3.8
46	Jensen et al. (2014)	Denmark	2006	National sales/prescription data	-	12	Swine	Total (sows/piglets, weaners, finishers)	Total use	Injectable/Parenteral/Intraterine	Figure 2	No. doses/Animal produced	nADD25/pig	-	4
46	Jensen et al. (2014)	Denmark	2007	National sales/prescription data	-	12	Swine	Total (sows/piglets, weaners, finishers)	Total use	Injectable/Parenteral/Intraterine	Figure 2	No. doses/Animal produced	nADD25/pig	-	4.2
46	Jensen et al. (2014)	Denmark	2008	National sales/prescription data	-	12	Swine	Total (sows/piglets, weaners, finishers)	Total use	Injectable/Parenteral/Intraterine	Figure 2	No. doses/Animal produced	nADD25/pig	-	4
46	Jensen et al. (2014)	Denmark	2009	National sales/prescription data	-	12	Swine	Total (sows/piglets, weaners, finishers)	Total use	Injectable/Parenteral/Intraterine	Figure 2	No. doses/Animal produced	nADD25/pig	-	4.4
46	Jensen et al. (2014)	Denmark	2010	National sales/prescription data	-	12	Swine	Total (sows/piglets, weaners, finishers)	Total use	Injectable/Parenteral/Intraterine	Figure 2	No. doses/Animal produced	nADD25/pig	-	4.4
46	Jensen et al. (2014)	Denmark	2011	National sales/prescription data	-	12	Swine	Total (sows/piglets, weaners, finishers)	Total use	Injectable/Parenteral/Intraterine	Figure 2	No. doses/Animal produced	nADD25/pig	-	3.9
46	Jensen et al. (2014)	Denmark	2012	National sales/prescription data	-	12	Swine	Total (sows/piglets, weaners, finishers)	Total use	Injectable/Parenteral/Intraterine	Figure 2	No. doses/Animal produced	nADD25/pig	-	4
46	Jensen et al. (2014)	Denmark	2002	National sales/prescription data	-	12	Swine	Weaners	Total use	Injectable/Parenteral/Intraterine	Figure 2	No. doses/Animal produced	nADD25/pig	-	1.7
46	Jensen et al. (2014)	Denmark	2003	National sales/prescription data	-	12	Swine	Weaners	Total use	Injectable/Parenteral/Intraterine	Figure 2	No. doses/Animal produced	nADD25/pig	-	1.9
46	Jensen et al. (2014)	Denmark	2004	National sales/prescription data	-	12	Swine	Weaners	Total use	Injectable/Parenteral/Intraterine	Figure 2	No. doses/Animal produced	nADD25/pig	-	2
46	Jensen et al. (2014)	Denmark	2005	National sales/prescription data	-	12	Swine	Weaners	Total use	Injectable/Parenteral/Intraterine	Figure 2	No. doses/Animal produced	nADD25/pig	-	2
46	Jensen et al. (2014)	Denmark	2006	National sales/prescription data	-	12	Swine	Weaners	Total use	Injectable/Parenteral/Intraterine	Figure 2	No. doses/Animal produced	nADD25/pig	-	2.2
46	Jensen et al. (2014)	Denmark	2007	National sales/prescription data	-	12	Swine	Weaners	Total use	Injectable/Parenteral/Intraterine	Figure 2	No. doses/Animal produced	nADD25/pig	-	2.4
46	Jensen et al. (2014)	Denmark	2008	National sales/prescription data	-	12	Swine	Weaners	Total use	Injectable/Parenteral/Intraterine	Figure 2	No. doses/Animal produced	nADD25/pig	-	2.4
46	Jensen et al. (2014)	Denmark	2009	National sales/prescription data	-	12	Swine	Weaners	Total use	Injectable/Parenteral/Intraterine	Figure 2	No. doses/Animal produced	nADD25/pig	-	2.6
46	Jensen et al. (2014)	Denmark	2010	National sales/prescription data	-	12	Swine	Weaners	Total use	Injectable/Parenteral/Intraterine	Figure 2	No. doses/Animal produced	nADD25/pig	-	2.6
46	Jensen et al. (2014)	Denmark	2011	National sales/prescription data	-	12	Swine	Weaners	Total use	Injectable/Parenteral/Intraterine	Figure 2	No. doses/Animal produced	nADD25/pig	-	2.1
46	Jensen et al. (2014)	Denmark	2012	National sales/prescription data	-	12	Swine	Weaners	Total use	Injectable/Parenteral/Intraterine	Figure 2	No. doses/Animal produced	nADD25/pig	-	2.1
46	Jensen et al. (2014)	Denmark	2002	National sales/prescription data	-	12	Swine	Finishers	Total use	Injectable/Parenteral/Intraterine	Figure 2	No. doses/Animal produced	nADD25/pig	-	0.8
46	Jensen et al. (2014)	Denmark	2003	National sales/prescription data	-	12	Swine	Finishers	Total use	Injectable/Parenteral/Intraterine	Figure 2	No. doses/Animal produced	nADD25/pig	-	0.9
46	Jensen et al. (2014)	Denmark	2004	National sales/prescription data	-	12	Swine	Finishers	Total use	Injectable/Parenteral/Intraterine	Figure 2	No. doses/Animal produced	nADD25/pig	-	1
46	Jensen et al. (2014)	Denmark	2005	National sales/prescription data	-	12	Swine	Finishers	Total use	Injectable/Parenteral/Intraterine	Figure 2	No. doses/Animal produced	nADD25/pig	-	1.3
46	Jensen et al. (2014)	Denmark	2006	National sales/prescription data	-	12	Swine	Finishers	Total use	Injectable/Parenteral/Intraterine	Figure 2	No. doses/Animal produced	nADD25/pig	-	1.3
46	Jensen et al. (2014)	Denmark	2007	National sales/prescription data	-	12	Swine	Finishers	Total use	Injectable/Parenteral/Intraterine	Figure 2	No. doses/Animal produced	nADD25/pig	-	1.3
46	Jensen et al. (2014)	Denmark	2008	National sales/prescription data	-	12	Swine	Finishers	Total use	Injectable/Parenteral/Intraterine	Figure 2	No. doses/Animal produced	nADD25/pig	-	1.1
46	Jensen et al. (2014)	Denmark	2009	National sales/prescription data	-	12	Swine	Finishers	Total use	Injectable/Parenteral/Intraterine	Figure 2	No. doses/Animal produced	nADD25/pig	-	1.4
46	Jensen et al. (2014)	Denmark	2010	National sales/prescription data	-	12	Swine	Finishers	Total use	Injectable/Parenteral/Intraterine	Figure 2	No. doses/Animal produced	nADD25/pig	-	1.4
46	Jensen et al. (2014)	Denmark	2011	National sales/prescription data	-	12	Swine	Finishers	Total use	Injectable/Parenteral/Intraterine	Figure 2	No. doses/Animal produced	nADD25/pig	-	1.4
46	Jensen et al. (2014)	Denmark	2012	National sales/prescription data	-	12	Swine	Finishers	Total use	Injectable/Parenteral/Intraterine	Figure 2	No. doses/Animal produced	nADD25/pig	-	1.4
46	Jensen et al. (2014)	Denmark	2002	National sales/prescription data	-	12	Swine	Sows/piglets	Total use	Injectable/Parenteral/Intraterine	Figure 2	No. doses/Animal produced	nADD25/pig	-	0.2
46	Jensen et al. (2014)	Denmark	2003	National sales/prescription data	-	12	Swine	Sows/piglets	Total use	Injectable/Parenteral/Intraterine	Figure 2	No. doses/Animal produced	nADD25/pig	-	0.5
46	Jensen et al. (2014)	Denmark	2004	National sales/prescription data	-	12	Swine	Sows/piglets	Total use	Injectable/Parenteral/Intraterine	Figure 2	No. doses/Animal produced	nADD25/pig	-	0.5
46	Jensen et al. (2014)	Denmark	2005	National sales/prescription data	-	12	Swine	Sows/piglets	Total use	Injectable/Parenteral/Intraterine	Figure 2	No. doses/Animal produced	nADD25/pig	-	0.5
46	Jensen et al. (2014)	Denmark	2006	National sales/prescription data	-	12	Swine	Sows/piglets	Total use	Injectable/Parenteral/Intraterine	Figure 2	No. doses/Animal produced	nADD25/pig	-	0.5
46	Jensen et al. (2014)	Denmark	2007	National sales/prescription data	-	12	Swine	Sows/piglets	Total use	Injectable/Parenteral/Intraterine	Figure 2	No. doses/Animal produced	nADD25/pig	-	0.5
46	Jensen et al. (2014)	Denmark	2008	National sales/prescription data	-	12	Swine	Sows/piglets	Total use	Injectable/Parenteral/Intraterine	Figure 2	No. doses/Animal produced	nADD25/pig	-	0.5
46	Jensen et al. (2014)	Denmark	2009	National sales/prescription data	-	12	Swine	Sows/piglets	Total use	Injectable/Parenteral/Intraterine	Figure 2	No. doses/Animal produced	nADD25/pig	-	0.4
46	Jensen et al. (2014)	Denmark	2010	National sales/prescription data	-	12	Swine	Sows/piglets	Total use	Injectable/Parenteral/Intraterine	Figure 2	No. doses/Animal produced	nADD25/pig	-	0.4
46	Jensen et al. (2014)	Denmark	2011	National sales/prescription data	-	12	Swine	Sows/piglets	Total use	Injectable/Parenteral/Intraterine	Figure 2	No. doses/Animal produced	nADD25/pig	-	0.4
46	Jensen et al. (2014)	Denmark	2012	National sales/prescription data	-	12	Swine	Sows/piglets	Total use	Injectable/Parenteral/Intraterine	Figure 2	No. doses/Animal produced	nADD25/pig	-	0.5
65	Kuipers et al. (2015)	Netheland	2005	Survey (farms)	35	12	Dairy	Dairy adult cows	Total use	-	Table 2	No. doses/Animal-time	No. doses / animal/year	-	5.62
65	Kuipers et al. (2015)	Netheland	2006	Survey (farms)	35	12	Dairy	Dairy adult cows	Total use	-	Table 2	No. doses/Animal-time	No. doses / animal/year	-	5.97
65	Kuipers et al. (2015)	Netheland	2007	Survey (farms)	35	12	Dairy	Dairy adult cows	Total use	-	Table 2	No. doses/Animal-time	No. doses / animal/year	-	6.41
65	Kuipers et al. (2015)	Netheland	2008	Survey (farms)	35	12	Dairy	Dairy adult cows	Total use	-	Table 2	No. doses/Animal-time	No. doses / animal/year	-	6.16
65	Kuipers et al. (2015)	Netheland	2009	Survey (farms)	35	12	Dairy	Dairy adult cows	Total use	-	Table 2	No. doses/Animal-time	No. doses / animal/year	-	6.02
65	Kuipers et al. (2015)	Netheland	2010	Survey (farms)	35	12	Dairy	Dairy adult cows	Total use	-	Table 2	No. doses/Animal-time	No. doses / animal/year	-	5.65
65	Kuipers et al. (2015)	Netheland	2011	Survey (farms)	35	12	Dairy	Dairy adult cows	Total use	-	Table 2	No. doses/Animal-time	No. doses / animal/year	-	5
65	Kuipers et al. (2015)	Netheland	2012	Survey (farms)	35	12	Dairy	Dairy adult cows	Total use	-	Table 2	No. doses/Animal-time	No. doses / animal/year	-	5.85
58	Merle et al. (2014)	Germany	2006-2007	National sales/prescription data	19 & 26	12	Swine	Piglets	Total use	Injectable/Parenteral/Intraterine	Table 7	No. doses, no population at risk denominator	nUDDs	-	1366875
58	Merle et al. (2014)	Germany	2006-2007	National sales/prescription data	19 & 26	12	Swine	Piglets	Total use	Oral	Table 7	No. doses, no population at risk denominator	nUDDs	-	11761033
58	Merle et al. (2014)	Germany	2006-2007	National sales/prescription data	19 & 26	12	Swine	Piglets	Total use	All route	Table 7	No. doses, no population at risk denominator	nUDDs	-	13127908
58	Merle et al. (2014)	Germany	2006-2007	National sales/prescription data	19 & 26	12	Swine	Sows	Total use	Injectable/Parenteral/Intraterine	Table 7	No. doses, no population at risk denominator	nUDDs	-	112166
58	Merle et al. (2014)	Germany	2006-2007	National sales/prescription data	19 & 26	12	Swine	Sows	Total use	Oral	Table 7	No. doses, no population at risk denominator	nUDDs	-	605009
58	Merle et al. (2014)	Germany	2006-2007	National sales/prescription data	19 & 26	12	Swine	Sows	Total use	All route	Table 7	No. doses, no population at risk denominator	nUDDs	-	717175
58	Merle et al. (2014)	Germany	2006-2007	National sales/prescription data	19 & 26	12	Swine	Fattening pigs	Total use	Injectable/Parenteral/Intraterine	Table 7	No. doses, no population at risk denominator	nUDDs	-	626469
58	Merle et al. (2014)	Germany	2006-2007	National sales/prescription data	19 & 26	12	Swine	Fattening pigs	Total use	Oral	Table 7	No. doses, no population at risk denominator	nUDDs	-	12300805
58	Merle et al. (2014)	Germany	2006-2007	National sales/prescription data	19 & 26	12	Swine	Fattening pigs	Total use	All route	Table 7	No. doses, no population at risk denominator	nUDDs	-	12927274
58	Merle et al. (2014)	Germany	2006-2007	National sales/prescription data	19 & 26	12	Dairy	Calves	Total use	Injectable/Parenteral/Intraterine	Table 7	No. doses, no population at risk denominator	nUDDs	-	120400
58	Merle et al. (2014)	Germany	2006-2007	National sales/prescription data	19 & 26	12	Dairy	Calves	Total use	Oral	Table 7	No. doses, no population at risk denominator	nUDDs	-	979118
58	Merle et al. (2014)	Germany	2006-2007	National sales/prescription data	19 & 26	12	Dairy	Calves	Total use	All route	Table 7	No. doses, no population at risk denominator	nUDDs	-	1099518
58	Merle et al. (2014)	Germany	2006-2007	National sales/prescription data	19 & 26	12	Dairy	Dairy cattle	Total use	Injectable/Parenteral/Intraterine	Table 7	No. doses, no population at risk denominator	nUDDs	-	69855
58	Merle et al. (2014)	Germany	2006-2007	National sales/prescription data	19 & 26	12	Dairy	Dairy cattle	Total use	Oral	Table 7	No. doses, no population at risk denominator	nUDDs	-	16087
58	Merle et al. (2014)	Germany	2006-2007	National sales/prescription data	19 & 26	12	Dairy	Dairy cattle	Total use	All route	Table 7	No. doses, no population at risk denominator	nUDDs	-	85942
58	Merle et al. (2014)	Germany	2006-2007	National sales/prescription data	19 & 26	12	Beef	Beef cattle	Total use	Injectable/Parenteral/Intraterine	Table 7	No. doses, no population at risk denominator	nUDDs	-	6657
58	Merle et al. (2014)	Germany	2006-2007	National sales/prescription data	19 & 26	12	Beef	Beef cattle	Total use	Oral	Table 7	No. doses, no population at risk denominator	nUDDs	-	12170
58	Merle et al. (2014)	Germany	2006-2007	National sales/prescription data	19 & 26	12	Beef	Beef cattle	Total use	All route	Table 7	No. doses, no population at risk denominator	nUDDs	-	18827
72	More et al. (2017)	Ireland	2003	National sales/prescription data	-	12	Dairy	Dairy-adults	Therapeutic (lactating)	-	Table 4	No. doses/Animal-time	nDDDvet/1,000 animals/year	-	1993
72	More et al. (2017)	Ireland	2004	National sales/prescription data	-	12	Dairy	Dairy-adults	Therapeutic (lactating)	-	Table 4	No. doses/Animal-time	nDDDvet/1,000 animals/year	-	1800
72	More et al. (2017)	Ireland	2005	National sales/prescription data	-	12	Dairy	Dairy-adults	Therapeutic (lactating)	-	Table 4	No. doses/Animal-time	nDDDvet/1,000 animals/year	-	1976
72	More et al. (2017)	Ireland	2006	National sales/prescription data	-	12	Dairy	Dairy-adults	Therapeutic (lactating)	-	Table 4	No. doses/Animal-time	nDDDvet/1,000 animals/year	-	1812
72	More et al. (2017)	Ireland	2007	National sales/prescription data	-	12	Dairy	Dairy-adults	Therapeutic (lactating)	-	Table 4	No. doses/Animal-time	nDDDvet/1,000 animals/year	-	2081
72	More et al. (2017)	Ireland	2008	National sales/prescription data	-	12	Dairy	Dairy-adults	Therapeutic (lactating)	-	Table 4	No. doses/Animal-time	nDDDvet/1,000 animals/year	-	2099
72	More et al. (2017)	Ireland	2009	National sales/prescription data	-	12	Dairy	Dairy-adults	Therapeutic (lactating)	-	Table 4	No. doses/Animal-time	nDDDvet/1,000 animals/year	-	1893
72	More et al. (2017)	Ireland	2010	National sales/prescription data	-	12	Dairy	Dairy-adults	Therapeutic (lactating)	-	Table 4	No. doses/Animal-time	nDDDvet/1,000 animals/year	-	1940
72	More et al. (2017)	Ireland	2011	National sales/prescription data	-	12	Dairy	Dairy-adults	Therapeutic (lactating)	-	Table 4	No. doses/Animal-time	nDDDvet/1,000 animals/year	-	1882
72	More et al. (2017)	Ireland	2012	National sales/prescription data	-	12	Dairy	Dairy-adults	Therapeutic (lactating)	-	Table 4	No. doses/Animal-time	nDDDvet/1,000 animals/year	-	1900
72	More et al. (2017)	Ireland	2013	National sales/prescription data	-	12	Dairy	Dairy-adults	Therapeutic (lactating)	-	Table 4	No. doses/Animal-time	nDDDvet/1,000 animals/year	-	1944
72	More et al. (2017)	Ireland	2014	National sales/prescription data	-	12	Dairy	Dairy-adults	Therapeutic (lactating)	-	Table 4	No. doses/Animal-time	nDDDvet/1,000 animals/year	-	1511
72	More et al. (2017)	Ireland	2015	National sales/prescription data	-	12	Dairy	Dairy-adults	Therapeutic (lactating)	-	Table 4	No. doses/Animal-time	nDDDvet/1,000 animals/year	-	1398
72	More et al. (2017)	Ireland	2003	National sales/prescription data	-	12	Dairy	Dairy-adults	Therapeutic (lactating)	-	Table 4	No. doses/Animal-time	nDDDvet/ animal/year	-	2
72	More et al. (2017)	Ireland	2004	National sales/prescription data	-	12	Dairy	Dairy-adults	Therapeutic (lactating)	-	Table 4	No. doses/Animal-time	nDDDvet/ animal/year	-	1.8
72	More et al. (2017)	Ireland	2005	National sales/prescription data	-	12	Dairy	Dairy-adults	Therapeutic (lactating)	-	Table 4	No. doses/Animal-time	nDDDvet/ animal/year	-	2
72	More et al. (2017)	Ireland	2006	National sales/prescription data	-	12	Dairy	Dairy-adults	Therapeutic (lactating)	-	Table 4	No. doses/Animal-time	nDDDvet/ animal/year	-	1.8
72	More et al. (2017)	Ireland	2007	National sales/prescription data	-	12	Dairy	Dairy-adults	Therapeutic (lactating)	-	Table 4	No. doses/Animal-time	nDDDvet/ animal/year	-	2.1
72	More et al. (2017)	Ireland	2008	National sales/prescription data	-	12	Dairy	Dairy-adults	Therapeutic (lactating)	-	Table 4	No. doses/Animal-time	nDDDvet/ animal/year	-	2.1
72	More et al. (2017)	Ireland	2009	National sales/prescription data	-	12	Dairy	Dairy-adults	Therapeutic (lactating)	-	Table 4	No. doses/Animal-time	nDDDvet/ animal/year	-	1.9
72	More et al. (2017)	Ireland	2010	National sales/prescription data	-	12	Dairy	Dairy-adults	Therapeutic (lactating)	-	Table 4	No. doses/Animal-time	nDDDvet/ animal/year	-	1.9
72	More et al. (2017)	Ireland	2011	National sales/prescription data	-	12	Dairy	Dairy-adults	Therapeutic (lactating)	-	Table 4	No. doses/Animal-time	nDDDvet/ animal/year	-	1.9
72	More et al. (2017)	Ireland	2012	National sales/prescription data	-	12	Dairy	Dairy-adults	Therapeutic (lactating)	-	Table 4	No. doses/Animal-time	nDDDvet/ animal/year	-	1.9
72	More et al. (2017)	Ireland	2013	National sales/prescription data	-	12	Dairy	Dairy-adults	Therapeutic (lactating)	-	Table 4	No. doses/Animal-time	nDDDvet/ animal/year	-	1.6
72	More et al. (2017)	Ireland	2014	National sales/prescription data	-	12	Dairy	Dairy-adults	Therapeutic (lactating)	-	Table 4	No. doses/Animal-time	nDDDvet/ animal/year	-	1.5
72	More et al. (2017)	Ireland	2015	National sales/prescription data	-	12	Dairy	Dairy-adults	Therapeutic (lactating)	-	Table 4	No. doses/Animal-time	nDDDvet/ animal/year	-	1.4
72	More et al. (2017)	Ireland	2003	National sales/prescription data	-	12	Dairy	Dairy-adults	Therapeutic (lactating)	-	Table 4	No. doses/Animal-time	nDDDvet/1000cow-days	-	6
72	More et al. (2017)	Ireland	2004	National sales/prescription data	-	12	Dairy	Dairy-adults	Therapeutic (lactating)	-	Table 4	No. doses/Animal-time	nDDDvet/1000cow-days	-	5.4
72	More et al. (2017)	Ireland	2005	National sales/prescription data	-	12	Dairy	Dairy-adults	Therapeutic (lactating)	-	Table 4	No. doses/Animal-time	nDDDvet/1000cow-days	-	5.9
72	More et al. (2017)	Ireland	2006	National sales/prescription data	-	12	Dairy	Dairy-adults	Therapeutic (lactating)	-	Table 4	No. doses/Animal-time	nDDDvet/1000cow-days	-	5.4
72	More et al. (2017)	Ireland	2007	National sales/prescription data	-	12	Dairy	Dairy-adults	Therapeutic (lactating)	-	Table 4	No. doses/Animal-time	nDDDvet/1000cow-days	-	6.3
72	More et al. (2017)	Ireland	2008	National sales/prescription data	-	12	Dairy	Dairy-adults	Therapeutic (lactating)	-	Table 4	No. doses/Animal-time	nDDDvet/1000cow-days	-	6.3
72	More et al. (2017)	Ireland	2009	National sales/prescription data	-	12	Dairy	Dairy-adults	Therapeutic (lactating)	-	Table 4	No. doses/Animal-time	nDDDvet/1000cow-days	-	5.7
72	More et al. (2017)	Ireland	2010	National sales/prescription data	-	12	Dairy	Dairy-adults	Therapeutic (lactating)	-	Table 4	No. doses/Animal-time	nDDDvet/1000cow-days	-	5.8
72	More et al. (2017)	Ireland	2011	National sales/prescription data	-	12	Dairy	Dairy-adults	Therapeutic (lactating)	-	Table 4	No. doses/Animal-time	nDDDvet/1000cow-days	-	5.7
72	More et al. (2017)	Ireland	2012	National sales/prescription data	-	12	Dairy	Dairy-adults	Therapeutic (lactating)	-	Table 4	No. doses/Animal-time	nDDDvet/1000cow-days	-	5.7
72	More et al. (2017)	Ireland	2013	National sales/prescription data	-	12	Dairy	Dairy-adults	Therapeutic (lactating)	-	Table 4	No. doses/Animal-time	nDDDvet/1000cow-days	-	4.9
72	More et al. (2017)	Ireland	2014	National sales/prescription data	-	12	Dairy	Dairy-adults	Therapeutic (lactating)	-	Table 4	No. doses/Animal-time	nDDDvet/1000cow-days	-	4.5
72	More et al. (2017)	Ireland	2015	National sales/prescription data	-	12	Dairy	Dairy-adults	Therapeutic (lactating)	-	Table 4	No. doses/Animal-time	nDDDvet/1000cow-days	-	4.2
72	More et al. (2017)	Ireland	2003	National sales/prescription data	-	12	Dairy	Dairy-adults	Therapeutic (lactating)	-	Table 4	No. doses/Animal-time	nDDDvet/1,000 animals/year	-	663
72	More et al. (2017)	Ireland	2004	National sales/prescription data	-	12	Dairy	Dairy-adults	Therapeutic (lactating)	-	Table 4	No. doses/Animal-time	nDDDvet/1,000 animals/year	-	600
72	More et al. (2017)	Ireland	2005	National sales/prescription data	-	12	Dairy	Dairy-adults	Therapeutic (lactating)	-	Table 4	No. doses/Animal-time	nDDDvet/1,000 animals/year	-	658
72	More et al. (2017)	Ireland	2006	National sales/prescription data	-	12	Dairy	Dairy-adults	Therapeutic (lactating)	-	Table 4	No. doses/Animal-time	nDDDvet/1,000 animals/year	-	604
72	More et al. (2017)	Ireland	2007	National sales/prescription data	-	12	Dairy	Dairy-adults	Therapeutic (lactating)	-	Table 4	No. doses/Animal-time	nDDDvet/1,000 animals/year	-	693
72	More et al. (2017)	Ireland	2008	National sales/prescription data	-	12	Dairy	Dairy-adults	Therapeutic (lactating)	-	Table 4	No. doses/Animal-time	nDDDvet/1,000 animals/year	-	699
72	More et al. (2017)	Ireland	2009	National sales/prescription data	-	12	Dairy	Dairy-adults	Therapeutic (lactating)	-	Table 4	No. doses/Animal-time	nDDDvet/1,000 animals/year	-	631
72	More et al. (2017)	Ireland	2010	National sales/prescription data	-	12	Dairy	Dairy-adults	Therapeutic (lactating)	-	Table 4	No. doses/Animal-time	nDDDvet/1,000 animals/year	-	646
72	More et al. (2017)	Ireland	2011	National sales/prescription data	-	12	Dairy	Dairy-adults	Therapeutic (lactating)	-	Table 4	No. doses/Animal-time	nDDDvet/1,000 animals/year	-	627
72	More et al. (2017)	Ireland	2012	National sales/prescription data	-	12	Dairy	Dairy-adults	Therapeutic (lactating)	-	Table 4	No. doses/Animal-time	nDDDvet/1,000 animals/year	-	633
72	More et al. (2017)	Ireland	2013	National sales/prescription data	-	12	Dairy	Dairy-adults	Therapeutic (lactating)	-	Table 4	No. doses/Animal-time	nDDDvet/1,000 animals/year	-	548
72	More et al. (2017)	Ireland	2014	National sales/prescription data	-	12	Dairy	Dairy-adults	Therapeutic (lactating)	-	Table 4	No. doses/Animal-time	nDDDvet/1,000 animals/year	-	503
72	More et al. (2017)	Ireland	2015	National sales/prescription data	-	12	Dairy	Dairy-adults	Therapeutic (lactating)	-	Table 4	No. doses/Animal-time	nDDDvet/1,000 animals/year	-	466
72	More et al. (2017)	Ireland	2003	National sales/prescription data	-	12	Dairy	Dairy-adults	Therapeutic (lactating)	-	Table 4	No. doses/Animal-time	nDDDvet/ animal/year	-	2
72	More et al. (2017)	Ireland	2004	National sales/prescription data	-	12	Dairy	Dairy-adults	Therapeutic (lactating)	-	Table 4	No. doses/Animal-time	nDDDvet/ animal/year	-	1.8
72	More et al. (2017)	Ireland	2005	National sales/prescription data	-	12	Dairy	Dairy-adults	Therapeutic (lactating)	-	Table 4	No. doses/Animal-time	nDDDvet/ animal/year	-	2
72	More et al. (2017)	Ireland	2006	National sales/prescription data	-	12	Dairy	Dairy-adults	Therapeutic (lactating)	-	Table 4	No. doses/Animal-time	nDDDvet/ animal/year	-	1.8
72	More et al. (2017)	Ireland	2007	National sales/prescription data	-	12	Dairy	Dairy-adults	Therapeutic (lactating)	-	Table 4	No. doses/Animal-time	nDDDvet/ animal/year	-	2.1
72	More et al. (2017)	Ireland	2008	National sales/prescription data	-	12	Dairy	Dairy-adults	Therapeutic (lactating)	-	Table 4	No. doses/Animal-time	nDDDvet/ animal/year	-	2.1
72	More et al. (2017)	Ireland	2009	National sales/prescription data	-	12	Dairy	Dairy-adults	Therapeutic (lactating)	-	Table 4	No. doses/Animal-time	nDDDvet/ animal/year	-	1.9
72	More et al. (2017)	Ireland	2010	National sales/prescription data	-	12	Dairy	Dairy-adults	Therapeutic (lactating)	-	Table 4	No. doses/Animal-time	nDDDvet/ animal/year	-	1.9
72	More et al. (2017)	Ireland	2011	National sales/prescription data	-	12	Dairy	Dairy-adults	Therapeutic (lactating)	-	Table 4	No. doses/Animal-time	nDDDvet/ animal/year	-	1.9
72	More et al. (2017)	Ireland	2012	National sales/prescription data	-	12	Dairy	Dairy-adults	Therapeutic (lactating)	-	Table 4	No. doses/Animal-time	nDDDvet/ animal/year	-	1.9
72	More et al. (2017)	Ireland	2013	National sales/prescription data	-	12	Dairy	Dairy-adults	Therapeutic (lactating)	-	Table 4	No. doses/Animal-time	nDDDvet/ animal/year	-	1.6
72	More et al. (2017)	Ireland	2014	National sales/prescription data	-	12	Dairy	Dairy-adults	Therapeutic (lactating)	-	Table 4	No. doses/Animal-time	nDDDvet/ animal/year	-	1.5
72	More et al. (2017)	Ireland	2015	National sales/prescription data	-	12	Dairy	Dairy-adults	Therapeutic (lactating)	-	Table 4	No. doses/Animal-time	nDDDvet/ animal/year	-	1.4
72	More et al. (2017)	Ireland	2003	National sales/prescription data	-	12	Dairy	Dairy-adults	Therapeutic (dry-off)	-	Table 4	No. doses/Animal-time	nDCDvet/1,000 animals/year	-	794
72	More et al. (2017)	Ireland	2004	National sales/prescription data	-	12	Dairy	Dairy-adults	Therapeutic (dry-off)	-	Table 4	No. doses/Animal-time	nDCDvet/1,000 animals/year	-	700
72	More et al. (2017)	Ireland	2005	National sales/prescription data	-	12	Dairy	Dairy-adults	Therapeutic (dry-off)	-	Table 4	No. doses/Animal-time	nDCDvet/1,000 animals/year	-	771
72	More et al. (2017)	Ireland	2006	National sales/prescription data	-	12	Dairy	Dairy-adults	Therapeutic (dry-off)	-	Table 4	No. doses/Animal-time	nDCDvet/1,000 animals/year	-	681
72	More et al. (2017)	Ireland	2007	National sales/prescription data	-	12	Dairy	Dairy-adults	Therapeutic (dry-off)	-	Table 4	No. doses/Animal-time	nDCDvet/1,000 animals/year	-	930
72	More et al. (2017)	Ireland	2008	National sales/prescription data	-	12	Dairy	Dairy-adults	Therapeutic (dry-off)	-	Table 4	No. doses/Animal-time	nDCDvet/1,000 animals/year	-	955
72	More et al. (2017)	Ireland	2009	National sales/prescription data	-	12	Dairy	Dairy-adults	Therapeutic (dry-off)	-	Table 4	No. doses/Animal-time	nDCDvet/1,000 animals/year	-	921
72	More et al. (2017)	Ireland	2010	National sales/prescription data	-	12	Dairy	Dairy-adults	Therapeutic (dry-off)	-	Table 4	No. doses/Animal-time	nDCDvet/1,000 animals/year	-	1009
72	More et al. (2017)	Ireland	2011	National sales/prescription data	-	12	Dairy	Dairy-adults	Therapeutic (dry-off)	-	Table 4	No. doses/Animal-time	nDCDvet/1,000 animals/year	-	1138
72	More et al. (2017)	Ireland	2012	National sales/prescription data	-	12	Dairy	Dairy-adults	Therapeutic (dry-off)	-	Table 4	No. doses/Animal-time	nDCDvet/1,000 animals/year	-	1048
72	More et al. (2017)	Ireland	2013	National sales/prescription data	-	12	Dairy	Dairy-adults	Therapeutic (dry-off)	-	Table 4	No. doses/Animal-time	nDCDvet/1,000 animals/year	-	1092
72	More et al. (2017)	Ireland	2014	National sales/prescription data	-	12	Dairy	Dairy-adults	Therapeutic (dry-off)	-	Table 4	No. doses/Animal-time	nDCDvet/1,000 animals/year	-	1076
72	More et al. (2017)	Ireland	2015	National sales/prescription data	-	12	Dairy	Dairy-adults	Therapeutic (dry-off)	-	Table 4	No. doses/Animal-time	nDCDvet/1,000 animals/year	-	1022
72	More et al. (2017)	Ireland	2003	National sales/prescription data	-	12	Dairy	Dairy-adults	Therapeutic (lactating)	-	Figure 1	No. doses, no population at risk denominator	No. doses sold per year (x1,000,000)	-	1.9
72	More et al. (2017)	Ireland	2004	National sales/prescription data	-	12	Dairy	Dairy-adults	Therapeutic (lactating)	-	Figure 1	No. doses, no population at risk denominator	No. doses sold per year (x1,000,000)	-	1.75
72	More et al. (2017)	Ireland	2005	National sales/prescription data	-	12	Dairy	Dairy-adults	Therapeutic (lactating)	-	Figure 1	No. doses, no population at risk denominator	No. doses sold per year (x1,000,000)	-	1.7
72	More et al. (2017)	Ireland	2006	National sales/prescription data	-	12	Dairy	Dairy-adults	Therapeutic (lactating)	-	Figure 1	No. doses, no population at risk denominator	No. doses sold per year (x1,000,000)	-	1.6
72	More et al. (2017)	Ireland	2007	National sales/prescription data	-	12	Dairy	Dairy-adults	Therapeutic (lactating)	-	Figure 1	No. doses, no population at risk denominator	No. doses sold per year (x1,000,000)	-	1.8
72	More et al. (2017)	Ireland	2008	National sales/prescription data	-	12	Dairy	Dairy-adults	Therapeutic (lactating)	-	Figure 1	No. doses, no population at risk denominator	No. doses sold per year (x1,000,000)	-	1.75
72	More et al. (2017)	Ireland	2009	National sales/prescription data	-	12	Dairy	Dairy-adults	Therapeutic (lactating)	-	Figure 1	No. doses, no population at risk denominator	No. doses sold per year (x1,000,000)	-	1.7
72	More et al. (2017)	Ireland	2010	National sales/prescription data	-	12	Dairy	Dairy-adults	Therapeutic (lactating)	-	Figure 1	No. doses, no population at risk denominator	No. doses sold per year (x1,000,000)	-	1.7
72	More et al. (2017)	Ireland	2011	National sales/prescription data	-	12	Dairy	Dairy-adults	Therapeutic (lactating)	-	Figure 1	No. doses, no population at risk denominator	No. doses sold per year (x1,000,000)	-	1.7
72	More et al. (2017)	Ireland	2012	National sales/prescription data	-	12	Dairy	Dairy-adults	Therapeutic (lactating)	-	Figure 1	No. doses, no population at risk denominator	No. doses sold per year (x1,000,000)	-	1.75
72	More et al. (2017)	Ireland	2013	National sales/prescription data	-	12	Dairy	Dairy-adults	Therapeutic (lactating)	-	Figure 1	No. doses, no population at risk denominator	No. doses sold per year (x1,000,000)	-	1.5
72	More et al. (2017)	Ireland	2014	National sales/prescription data	-	12	Dairy	Dairy-adults	Therapeutic (lactating)	-	Figure 1	No. doses, no population at risk denominator	No. doses sold per year (x1,000,000)	-	1.4
72	More et al. (2017)	Ireland	2015	National sales/prescription data	-	12	Dairy	Dairy-adults	Therapeutic (lactating)	-	Figure 1	No. doses, no population at risk denominator	No. doses sold per year (x1,000,000)	-	1.45
72	More et al. (2017)	Ireland	2003	National sales/prescription data	-	12	Dairy	Dairy-adults	Therapeutic (dry-off)	-	Figure 1	No. doses, no population at risk denominator	No. doses sold per year (x1,000,000)	-	2.25
72	More et al. (2017)	Ireland	2004	National sales/prescription data	-	12	Dairy	Dairy-adults	Therapeutic (dry-off)	-	Figure 1	No. doses, no population at risk denominator	No. doses sold per year (x1,000,000)	-	1.9
72	More et al. (2017)	Ireland	2005	National sales/prescription data	-	12	Dairy	Dairy-adults	Therapeutic (dry-off)	-	Figure 1	No. doses, no population at risk denominator	No. doses sold per year (x1,000,000)	-	1.75
72	More et al. (2017)	Ireland	2006	National sales/prescription data	-	12	Dairy	Dairy-adults	Therapeutic (dry-off)	-	Figure 1	No. doses, no population at risk denominator	No. doses sold per year (x1,000,000)	-	1.75
72	More et al. (2017)	Ireland	2007	National sales/prescription data	-	12	Dairy	Dairy-adults	Therapeutic (dry-off)	-	Figure 1	No. doses, no population at risk denominator	No. doses sold per year (x1,000,000)	-	2.3
72	More et al. (2017)	Ireland	2008	National sales/prescription data	-	12	Dairy	Dairy-adults	Therapeutic (dry-off)	-	Figure 1	No. doses, no population at risk denominator	No. doses sold per year (x1,000,000)	-	2.4
72	More et al. (2017)	Ireland	2009	National sales/prescription data	-	12	Dairy	Dairy-adults	Therapeutic (dry-off)	-	Figure 1	No. doses, no population at risk denominator	No. doses sold per year (x1,000,000)	-	2.3
72	More et al. (2017)	Ireland	2010	National sales/prescription data	-	12	Dairy	Dairy-adults	Therapeutic (dry-off)	-	Figure 1	No. doses, no population at risk denominator	No. doses sold per year (x1,000,000)	-	2.5
72	More et al. (2017)	Ireland	2011	National sales/prescription data	-	12	Dairy	Dairy-adults	Therapeutic (dry-off)	-	Figure 1	No. doses, no population at risk denominator	No. doses sold per year (x1,000,000)	-	2.8
72	More et al. (2017)	Ireland	2012	National sales/prescription data	-	12	Dairy	Dairy-adults	Therapeutic (dry-off)	-	Figure 1	No. doses, no population at risk denominator	No. doses sold per year (x1,000,000)	-	2.7
72	More et al. (2017)	Ireland	2013	National sales/prescription data	-	12	Dairy	Dairy-adults	Therapeutic (dry-off)	-	Figure 1	No. doses, no population at risk denominator	No. doses sold per year (x1,000,000)	-	2.8
72	More et al. (2017)	Ireland	2014	National sales/prescription data	-	12	Dairy	Dairy-adults	Therapeutic (dry-off)	-	Figure 1	No. doses, no population at risk denominator	No. doses sold per year (x1,000,000)	-	3
72	More et al. (2017)	Ireland	2015	National sales/prescription data	-	12	Dairy	Dairy-adults	Therapeutic (dry-off)	-	Figure 1	No. doses, no population at risk denominator	No. doses sold per year (x1,000,000)	-	3.2
102	Nguyen et al. (2016)	Vietnam	2014	Survey (farms)	6	8	Swine	Swine	Growth promoter	-	Text	Weight of antimicrobial/Weight of animal produced	mg/kg produced	-	507
102	Nguyen et al. (2016)	Vietnam	2014	Survey (farms)	6	8	Poultry	Poultry	Growth promoter	-	Table 2	Weight of antimicrobial/Weight of animal produced	mg/kg produced	-	57
102	Nguyen et al. (2016)	Vietnam	2014	Survey (farms)	6	8	Swine	Swine	Prophylactic + Therapeutic	-	Table 2 and text	Weight of antimicrobial/Weight of animal produced	mg/kg produced	-	553.1
102	Nguyen et al. (2016)	Vietnam	2014	Survey (farms)	6	8	Poultry	Poultry	Prophylactic + Therapeutic	-	Table 2 and text	Weight of antimicrobial/Weight of animal produced	mg/kg produced	-	109
69	Ortman et al. (2004)	Sweden	1997	Survey (farms)	122	15	Dairy	Dairy (1-90 days)	Total use	All route	Table 2	Weight of antimicrobial/Animal produced	g /3,081 calves from birth to first calving	-	1704.8
69	Ortman et al. (2004)	Sweden	1997	Survey (farms)	122	15	Dairy	Dairy (91-210 days)	Total use	All route	Table 2	Weight of antimicrobial/Animal produced	g /3,081 calves from birth to first calving	-	447.1
69	Ortman et al. (2004)	Sweden	1997	Survey (farms)	122	15	Dairy	Dairy (211-420 days)	Total use	All route	Table 2	Weight of antimicrobial/Animal produced	g /3,081 calves from birth to first calving	-	332.8
69	Ortman et al. (2004)	Sweden	1997	Survey (farms)	122	15	Dairy	Dairy (421 days to prepartum)	Total use	All route	Table 2	Weight of antimicrobial/Animal produced	g /3,081 calves from birth to first calving	-	707.4
69	Ortman et al. (2004)	Sweden	1997	Survey (farms)	122	15	Dairy	Dairy (30 days before calving)	Total use	All route	Table 2	Weight of antimicrobial/Animal produced	g /3,081 calves from birth to first calving	-	291
69	Ortman et al. (2004)	Sweden	1997	Survey (farms)	122	15	Dairy	Dairy (all age)	Total use	All route	Table 2	Weight of antimicrobial/Animal produced	g /3,081 calves from birth to first calving	-	3483.4
73	Sjolund et al (2016)	Belgium	2013	Survey (farms)	47	12	Swine	Suckling piglets	Total use	-	Figure 1	No. doses/Animal-time	TI-ADD/1,000 animal-days	Several EU countries	151.8
73	Sjolund et al (2016)	Belgium	2013	Survey (farms)	47	12	Swine	Weaners	Total use	-	Figure 1	No. doses/Animal-time	TI-ADD/1,000 animal-days	Several EU countries	339.5
73	Sjolund et al (2016)	Belgium	2013	Survey (farms)	47	12	Swine	Finishers	Total use	-	Figure 1	No. doses/Animal-time	TI-ADD/1,000 animal-days	Several EU countries	8.3
73	Sjolund et al (2016)	Belgium	2013	Survey (farms)	47	12	Swine	Breeding pigs	Total use	-	Figure 1	No. doses/Animal-time	TI-ADD/1,000 animal-days	Several EU countries	6.1
73	Sjolund et al (2016)	Belgium	2013	Survey (farms)	47	12	Swine	Growing pigs (TI200)	Total use	-	Figure 1	No. doses/Animal-time	TI-ADD/1,000 animal-days	Several EU countries	107.9
73	Sjolund et al (2016)	France	2013	Survey (farms)	60	12	Swine	Suckling piglets	Total use	-	Figure 1	No. doses/Animal-time	TI-ADD/1,000 animal-days	Several EU countries	12.9
73	Sjolund et al (2016)	France	2013	Survey (farms)	60	12	Swine	Weaners	Total use	-	Figure 1	No. doses/Animal-time	TI-ADD/1,000 animal-days	Several EU countries	320.1
73	Sjolund et al (2016)	France	2013	Survey (farms)	60	12	Swine	Breeding pigs	Total use	-	Figure 1	No. doses/Animal-time	TI-ADD/1,000 animal-days	Several EU countries	0.7
73	Sjolund et al (2016)	France	2013	Survey (farms)	60	12	Swine	Growing pigs (TI200)	Total use	-	Figure 1	No. doses/Animal-time	TI-ADD/1,000 animal-days	Several EU countries	97.4
73	Sjolund et al (2016)	Germany	2013	Survey (farms)	60	12	Swine	Suckling piglets	Total use	-	Figure 1	No. doses/Animal-time	TI-ADD/1,000 animal-days	Several EU countries	138.9
73	Sjolund et al (2016)	Germany	2013	Survey (farms)	60	12	Swine	Weaners	Total use	-	Figure 1	No. doses/Animal-time	TI-ADD/1,000 animal-days	Several EU countries	487.6
73	Sjolund et al (2016)	Germany	2013	Survey (farms)	60	12	Swine	Finishers	Total use	-	Figure 1	No. doses/Animal-time	TI-ADD/1,000 animal-days	Several EU countries	20.9
73	Sjolund et al (2016)	Germany	2013	Survey (farms)	60	12	Swine	Breeding pigs	Total use	-	Figure 1	No. doses/Animal-time	TI-ADD/1,000 animal-days	Several EU countries	21.1
73	Sjolund et al (2016)	Germany	2013	Survey (farms)	60	12	Swine	Growing pigs (TI200)	Total use	-	Figure 1	No. doses/Animal-time	TI-ADD/1,000 animal-days	Several EU countries	189
73	Sjolund et al (2016)	Sweden	2013	Survey (farms)	60	12	Swine	Suckling piglets	Total use	-	Figure 1	No. doses/Animal-time	TI-ADD/1,000 animal-days	Several EU countries	54.7
73	Sjolund et al (2016)	Sweden	2013	Survey (farms)	60	12	Swine	Weaners	Total use	-	Figure 1	No. doses/Animal-time	TI-ADD/1,000 animal-days	Several EU countries	6.1
73	Sjolund et al (2016)	Sweden	2013	Survey (farms)	60	12	Swine	Finishers	Total use	-	Figure 1	No. doses/Animal-time	TI-ADD/1,000 animal-days	Several EU countries	2.8
73	Sjolund et al (2016)	Sweden	2013	Survey (farms)	60	12	Swine	Breeding pigs	Total use	-	Figure 1	No. doses/Animal-time	TI-ADD/1,000 animal-days	Several EU countries	8.4
73	Sjolund et al (2016)	Sweden	2013	Survey (farms)	60	12	Swine	Growing pigs (TI200)	Total use	-	Figure 1	No. doses/Animal-time	TI-ADD/1,000 animal-days	Several EU countries	14.3
61	Trauffler et al. (2014b)	Austria	2008	Survey (farms)	75	12	Swine	-	Total use	-	Table 1	No. doses/Weight of animal-time	nADDkg/kg/year	-	1.5
61	Trauffler et al. (2014b)	Austria	2009	Survey (farms)	75	12	Swine	-	Total use	-	Table 1	No. doses/Weight of animal-time	nADDkg/kg/year	-	1.5
61	Trauffler et al. (2014b)	Austria	2010	Survey (farms)	75	12	Swine	-	Total use	-	Table 1	No. doses/Weight of animal-time	nADDkg/kg/year	-	1.3
61	Trauffler et al. (2014b)	Austria	2011	Survey (farms)	75	12	Swine	-	Total use	-	Table 1	No. doses/Weight of animal-time	nADDkg/kg/year	-	1.2
61	Trauffler et al. (2014b)	Austria	Average(2008-2011)	Survey (farms)	75	12	Swine	-	Total use	-	Table 1	No. doses/Weight of animal-time	nADDkg/kg/year	-	1.4.
61	Trauffler et al. (2014b)	Austria	2008	Survey (farms)	75	12	Swine	-	Total use	-	Table 1 and Table 2	No. doses/Weight of animal-time	nADDkg/kg/year	-	1.8
61	Trauffler et al. (2014b)	Austria	2009	Survey (farms)	75	12	Swine	-	Total use	-	Table 1 and Table 2	No. doses/Weight of animal-time	nADDkg/kg/year	-	2
61	Trauffler et al. (2014b)	Austria	2010	Survey (farms)	75	12	Swine	-	Total use	-	Table 1 and Table 2	No. doses/Weight of animal-time	nADDkg/kg/year	-	1.6
61	Trauffler et al. (2014b)	Austria	2011	Survey (farms)	75	12	Swine	-	Total use	-	Table 1 and Table 2	No. doses/Weight of animal-time	nADDkg/kg/year	-	1.5
61	Trauffler et al. (2014b)	Austria	Average(2008-2011)	Survey (farms)	75	12	Swine	-	Total use	-	Table 1 and Table 2	No. doses/Weight of animal-time	nADDkg/kg/year	-	1.7
61	Trauffler et al. (2014b)	Austria	2008	Survey (farms)	75	12	Swine	-	Total use	-	Table 1	No. doses/Weight of animal-time	nADDkg/kg/year	-	9.3
61	Trauffler et al. (2014b)	Austria	2009	Survey (farms)	75	12	Swine	-	Total use	-	Table 1	No. doses/Weight of animal-time	nADDkg/kg/year	-	8.3
61	Trauffler et al. (2014b)	Austria	2010	Survey (farms)	75	12	Swine	-	Total use	-	Table 1	No. doses/Weight of animal-time	nADDkg/kg/year	-	5.3
61	Trauffler et al. (2014b)	Austria	2011	Survey (farms)	75	12	Swine	-	Total use	-	Table 1	No. doses/Weight of animal-time	nADDkg/kg/year	-	4.9
61	Trauffler et al. (2014b)	Austria	Average(2008-2011)	Survey (farms)	75	12	Swine	-	Total use	-	Table 1	No. doses/Weight of animal-time	nADDkg/kg/year	-	6.9
61	Trauffler et al. (2014b)	Austria	2008	Survey (farms)	49	12	Swine	Farrow to finish pigs	Total use	-	Table 1	No. doses/Weight of animal-time	nADDkg/kg/year	Farm type: Farrow to finish farm	3.7
61	Trauffler et al. (2014b)	Austria	2009	Survey (farms)	49	12	Swine	Farrow to finish pigs	Total use	-	Table 1	No. doses/Weight of animal-time	nADDkg/kg/year	Farm type: Farrow to finish farm	2
61	Trauffler et al. (2014b)	Austria	2010	Survey (farms)	49	12	Swine	Farrow to finish pigs	Total use	-	Table 1	No. doses/Weight of animal-time	nADDkg/kg/year	Farm type: Farrow to finish farm	1.5
61	Trauffler et al. (2014b)	Austria	2011	Survey (farms)	49	12	Swine	Farrow to finish pigs	Total use	-	Table 1	No. doses/Weight of animal-time	nADDkg/kg/year	Farm type: Farrow to finish farm	1.4
61	Trauffler et al. (2014b)	Austria	Average(2008-2011)	Survey (farms)	49	12	Swine	Farrow to finish pigs	Total use	-	Table 1	No. doses/Weight of animal-time	nADDkg/kg/year	Farm type: Farrow to finish farm	2.2
61	Trauffler et al. (2014b)	Austria	2008	Survey (farms)	49	12	Swine	Farrow to finish pigs	Total use	-	Table 1	No. doses/Weight of animal-time	nUDDkg/kg/year	Farm type: Farrow to finish farm	4.8
61	Trauffler et al. (2014b)	Austria	2009	Survey (farms)	49	12	Swine	Farrow to finish pigs	Total use	-	Table 1	No. doses/Weight of animal-time	nUDDkg/kg/year	Farm type: Farrow to finish farm	5.3
61	Trauffler et al. (2014b)	Austria	2010	Survey (farms)	49	12	Swine	Farrow to finish pigs	Total use	-	Table 1	No. doses/Weight of animal-time	nUDDkg/kg/year	Farm type: Farrow to finish farm	4.6
61	Trauffler et al. (2014b)	Austria	2011	Survey (farms)	49	12	Swine	Farrow to finish pigs	Total use	-	Table 1	No. doses/Weight of animal-time	nUDDkg/kg/year	Farm type: Farrow to finish farm	4.8
61	Trauffler et al. (2014b)	Austria	Average(2008-2011)	Survey (farms)	49	12	Swine	Farrow to finish pigs	Total use	-	Table 1	No. doses/Weight of animal-time	nUDDkg/kg/year	Farm type: Farrow to finish farm	4.9
61	Trauffler et al. (2014b)	Austria	2008	Survey (farms)	49	12	Swine	Farrow to finish pigs	Total use	-	Table 1	No. doses/Weight of animal-time	nUDDkg/kg/year	Farm type: Farrow to finish farm	2.3
61	Trauffler et al. (2014b)	Austria	2009	Survey (farms)	49	12	Swine	Farrow to finish pigs	Total use	-	Table 1	No. doses/Weight of animal-time	nUDDkg/kg/year	Farm type: Farrow to finish farm	2
61	Trauffler et al. (2014b)	Austria	2010	Survey (farms)	49	12	Swine	Farrow to finish pigs	Total use	-	Table 1	No. doses/Weight of animal-time	nUDDkg/kg/year	Farm type: Farrow to finish farm	1.8
61	Trauffler et al. (2014b)	Austria	2011	Survey (farms)	49	12	Swine	Farrow to finish pigs	Total use	-	Table 1	No. doses/Weight of animal-time	nUDDkg/kg/year	Farm type: Farrow to finish farm	1.8
61	Trauffler et al. (2014b)	Austria	Average(2008-2011)	Survey (farms)	49	12	Swine	Farrow to finish pigs	Total use	-	Table 1	No. doses/Weight of animal-time	nUDDkg/kg/year	Farm type: Farrow to finish farm	1.9
61	Trauffler et al. (2014b)	Austria	2008	Survey (farms)	21	12	Swine	Fattening pigs	Total use	-	Table 1	No. doses/Weight of animal-time	nUDDkg/kg/year	Farm type: Finisher farm	2.9
61	Trauffler et al. (2014b)	Austria	2009	Survey (farms)	21	12	Swine	Fattening pigs	Total use	-	Table 1	No. doses/Weight of animal-time	nUDDkg/kg/year	Farm type: Finisher farm	2.7
61	Trauffler et al. (2014b)	Austria	2010	Survey (farms)	21	12	Swine	Fattening pigs	Total use	-	Table 1	No. doses/Weight of animal-time	nUDDkg/kg/year	Farm type: Finisher farm	2.2
61	Trauffler et al. (2014b)	Austria	2011	Survey (farms)	21	12	Swine	Fattening pigs	Total use	-	Table 1	No. doses/Weight of animal-time	nUDDkg/kg/year	Farm type: Finisher farm	2.2
61	Trauffler et al. (2014b)	Austria	Average(2008-2011)	Survey (farms)	21	12	Swine	Fattening pigs	Total use	-	Table 1	No. doses/Weight of animal-time	nUDDkg/kg/year	Farm type: Finisher farm	2.5
61	Trauffler et al. (2014b)	Austria	2008	Survey (farms)	21	12	Swine	Fattening pigs	Total use	-	Table 1	No. doses/Weight of animal-time	nUDDkg/kg/year	Farm type: Finisher farm	2.6
61	Trauffler et al. (2014b)	Austria	2009	Survey (farms)	21	12	Swine	Fattening pigs	Total use	-	Table 1	No. doses/Weight of animal-time	nUDDkg/kg/year	Farm type: Finisher farm	2.3
61	Trauffler et al. (2014b)	Austria	2010	Survey (farms)	21	12	Swine	Fattening pigs	Total use	-	Table 1	No. doses/Weight of animal-time	nUDDkg/kg/year	Farm type: Finisher farm	2.2
61	Trauffler et al. (2014b)	Austria	2011	Survey (farms)	21	12	Swine	Fattening pigs	Total use	-	Table 1	No. doses/Weight of animal-time	nUDDkg/kg/year	Farm type: Finisher farm	1.9
61	Trauffler et al. (2014b)	Austria	Average(2008-2011)	Survey (farms)	21	12	Swine	Fattening pigs	Total use	-	Table 1	No. doses/Weight of animal-time	nUDDkg/kg/year	Farm type: Finisher farm	2.2
61	Trauffler et al. (2014b)	Austria	2008	Survey (farms)	21	12	Swine	Fattening pigs	Total use	-	Table 1	No. doses/Weight of animal-time	nPrDDkg/kg/year	Farm type: Finisher farm	4.5
61	Trauffler et al. (2014b)	Austria	2009	Survey (farms)	21	12	Swine	Fattening pigs	Total use	-	Table 1	No. doses/Weight of animal-time	nPrDDkg/kg/year	Farm type: Finisher farm	2.9
61	Trauffler et al. (2014b)	Austria	2010	Survey (farms)	21	12	Swine	Fattening pigs	Total use	-	Table 1	No. doses/Weight of animal-time	nPrDDkg/kg/year	Farm type: Finisher farm	2.1
61	Trauffler et al. (2014b)	Austria	2011	Survey (farms)	21	12	Swine	Fattening pigs	Total use	-	Table 1	No. doses/Weight of animal-time	nPrDDkg/kg/year	Farm type: Finisher farm	1.9
61	Trauffler et al. (2014b)	Austria	Average(2008-2011)	Survey (farms)	21	12	Swine	Fattening pigs	Total use	-	Table 1	No. doses/Weight of animal-time	nPrDDkg/kg/year	Farm type: Finisher farm	2.8
61	Trauffler et al. (2014b)	Austria	2008	Survey (farms)	5	12	Swine	Breeding pigs	Total use	-	Table 1	No. doses/Weight of animal-time	nPrDDkg/kg/year	Farm type: Breeder farm	9.3
61	Trauffler et al. (2014b)	Austria	2009	Survey (farms)	5	12	Swine	Breeding pigs	Total use	-	Table 1	No. doses/Weight of animal-time	nPrDDkg/kg/year	Farm type: Breeder farm	19
61	Trauffler et al. (2014b)	Austria	2010	Survey (farms)	5	12	Swine	Breeding pigs	Total use	-	Table 1	No. doses/Weight of animal-time	nPrDDkg/kg/year	Farm type: Breeder farm	19.7
61	Trauffler et al. (2014b)	Austria	2011	Survey (farms)	5	12	Swine	Breeding pigs	Total use	-	Table 1	No. doses/Weight of animal-time	nPrDDkg/kg/year	Farm type: Breeder farm	25
61	Trauffler et al. (2014b)	Austria	Average(2008-2011)	Survey (farms)	5	12	Swine	Breeding pigs	Total use	-	Table 1	No. doses/Weight of animal-time	nPrDDkg/kg/year	Farm type: Breeder farm	18.2
61	Trauffler et al. (2014b)	Austria	2008	Survey (farms)	5	12	Swine	Breeding pigs	Total use	-	Table 1	No. doses/Weight of animal-time	nPrDDkg/kg/year	Farm type: Breeder farm	3.9
61	Trauffler et al. (2014b)	Austria	2009	Survey (farms)	5	12	Swine	Breeding pigs	Total use	-	Table 1	No. doses/Weight of animal-time	nPrDDkg/kg/year	Farm type: Breeder farm	5.3
61	Trauffler et al. (2014b)	Austria	2010	Survey (farms)	5	12	Swine	Breeding pigs	Total use	-	Table 1	No. doses/Weight of animal-time	nPrDDkg/kg/year	Farm type: Breeder farm	5.4
61	Trauffler et al. (2014b)	Austria	2011	Survey (farms)	5	12	Swine	Breeding pigs	Total use	-	Table 1	No. doses/Weight of animal-time	nPrDDkg/kg/year	Farm type: Breeder farm	6.8
61	Trauffler et al. (2014b)	Austria	Average(2008-2011)	Survey (farms)	5	12	Swine	Breeding pigs	Total use	-	Table 1	No. doses/Weight of animal-time	nPrDDkg/kg/year	Farm type: Breeder farm	5.4
61	Trauffler et al. (2014b)	Austria	2008	Survey (farms)	5	12	Swine	Breeding pigs	Total use	-	Table 1	No. doses/Weight of animal-time	nPrDDkg/kg/year	Farm type: Breeder farm	5.9
61	Trauffler et al. (2014b)	Austria	2009	Survey (farms)	5	12	Swine	Breeding pigs	Total use	-	Table 1	No. doses/Weight of animal-time	nPrDDkg/kg/year	Farm type: Breeder farm	7.1
61	Trauffler et al. (2014b)	Austria	2010	Survey (farms)	5	12	Swine	Breeding pigs	Total use	-	Table 1	No. doses/Weight of animal-time	nPrDDkg/kg/year	Farm type: Breeder farm	6.3
61	Trauffler et al. (2014b)	Austria	2011	Survey (farms)	5	12	Swine	Breeding pigs	Total use	-	Table 1	No. doses/Weight of animal-time	nPrDDkg/kg/year	Farm type: Breeder farm	9.1
61	Trauffler et al. (2014b)	Austria	Average(2008-2011)	Survey (farms)	5	12	Swine	Breeding pigs	Total use	-	Table 1	No. doses/Weight of animal-time	nPrDDkg/kg/year	Farm type: Breeder farm	7.1
61	Trauffler et al. (2014b)	Austria	2008	Survey (farms)	75	12	Swine	-	Total use	-	Table 1	Weight of antimicrobial/Weight of animal treated	mg/PCU	-	37.4
61	Trauffler et al. (2014b)	Austria	2009	Survey (farms)	75	12	Swine	-	Total use	-	Table 1	Weight of antimicrobial/Weight of animal treated	mg/PCU	-	36.1
61	Trauffler et al. (2014b)	Austria	2010	Survey (farms)	75	12	Swine	-	Total use	-	Table 1	Weight of antimicrobial/Weight of animal treated	mg/PCU	-	26.1
61	Trauffler et al. (2014b)	Austria	2011	Survey (farms)	75	12	Swine	-	Total use	-	Table 1	Weight of antimicrobial/Weight of animal treated	mg/PCU	-	35.9
61	Trauffler et al. (2014b)	Austria	Average(2008-2011)	Survey (farms)	75	12	Swine	-	Total use	-	Table 1	Weight of antimicrobial/Weight of animal treated	mg/PCU	-	33.9
61	Trauffler et al. (2014b)	Austria	2008	Survey (farms)	49	12	Swine	Fattening pigs	Total use	-	Table 1	Weight of antimicrobial/Weight of animal treated	mg/PCU	Farm type: Farrow to finish farm	27
61	Trauffler et al. (2014b)	Austria	2009	Survey (farms)	49	12	Swine	Fattening pigs	Total use	-	Table 1	Weight of antimicrobial/Weight of animal treated	mg/PCU	Farm type: Farrow to finish farm	30.6
61	Trauffler et al. (2014b)	Austria	2010	Survey (farms)	49	12	Swine	Fattening pigs	Total use	-	Table 1	Weight of antimicrobial/Weight of animal treated	mg/PCU	Farm type: Farrow to finish farm	21.9
61	Trauffler et al. (2014b)	Austria	2011	Survey (farms)	49	12	Swine	Fattening pigs	Total use	-	Table 1	Weight of antimicrobial/Weight of animal treated	mg/PCU	Farm type: Farrow to finish farm	25.4
61	Trauffler et al. (2014b)	Austria	Average(2008-2011)	Survey (farms)	49	12	Swine	Fattening pigs	Total use	-	Table 1	Weight of antimicrobial/Weight of animal treated	mg/PCU	Farm type: Farrow to finish farm	26.2
61	Trauffler et al. (2014b)	Austria	2008	Survey (farms)	21	12	Swine	Fattening pigs	Total use	-	Table 1	Weight of antimicrobial/Weight of animal treated	mg/PCU	Farm type: Finisher farm	59.3
61	Trauffler et al. (2014b)	Austria	2009	Survey (farms)	21	12	Swine	Fattening pigs	Total use	-	Table 1	Weight of antimicrobial/Weight of animal treated	mg/PCU	Farm type: Finisher farm	35
61	Trauffler et al. (2014b)	Austria	2010	Survey (farms)	21	12	Swine	Fattening pigs	Total use	-	Table 1	Weight of antimicrobial/Weight of animal treated	mg/PCU	Farm type: Finisher farm	22.8
61	Trauffler et al. (2014b)	Austria	2011	Survey (farms)	21	12	Swine	Fattening pigs	Total use	-	Table 1	Weight of antimicrobial/Weight of animal treated	mg/PCU	Farm type: Finisher farm	19.1
61	Trauffler et al. (2014b)	Austria	Average(2008-2011)	Survey (farms)	21	12	Swine	Fattening pigs	Total use	-	Table 1	Weight of antimicrobial/Weight of animal treated	mg/PCU	Farm type: Finisher farm	34.1
61	Trauffler et al. (2014b)	Austria	2008	Survey (farms)	5	12	Swine	Breeding pigs	Total use	-	Table 1	Weight of antimicrobial/Weight of animal treated	mg/PCU	Farm type: Breeder farm	54.5
61	Trauffler et al. (2014b)	Austria	2009	Survey (farms)	5	12	Swine	Breeding pigs	Total use	-	Table 1	Weight of antimicrobial/Weight of animal treated	mg/PCU	Farm type: Breeder farm	77.6
61	Trauffler et al. (2014b)	Austria	2010	Survey (farms)	5	12	Swine	Breeding pigs	Total use	-	Table 1	Weight of antimicrobial/Weight of animal treated	mg/PCU	Farm type: Breeder farm	63
61	Trauffler et al. (2014b)	Austria	2011	Survey (farms)	5	12	Swine	Breeding pigs	Total use	-	Table 1	Weight of antimicrobial/Weight of animal treated	mg/PCU	Farm type: Breeder farm	153.5
61	Trauffler et al. (2014b)	Austria	Average(2008-2011)	Survey (farms)	5	12	Swine	Breeding pigs	Total use	-	Table 1	Weight of antimicrobial/Weight of animal treated	mg/PCU	Farm type: Breeder farm	87.2
66	Van der Fels-Klerx et al. (2014)	Netherlands	2004	Survey (farms)	45	12	Swine	Breeding pigs	Total use	-	Table 2	No. daily doses/Animal-time	ND/animal-years	-	108.5
66	Van der Fels-Klerx et al. (2014)	Netherlands	2005	Survey (farms)	44	12	Swine	Breeding pigs	Total use	-	Table 2	No. daily doses/Animal-time	ND/animal-years	-	113.3
66	Van der Fels-Klerx et al. (2014)	Netherlands	2006	Survey (farms)	31	12	Swine	Breeding pigs	Total use	-	Table 2	No. daily doses/Animal-time	ND/animal-years	-	138.2
66	Van der Fels-Klerx et al. (2014)	Netherlands	2007	Survey (farms)	35	12	Swine	Breeding pigs	Total use	-	Table 2	No. daily doses/Animal-time	ND/animal-years	-	125.8
66	Van der Fels-Klerx et al. (2014)	Netherlands	Overall 2004-2007	Survey (farms)	155	12	Swine	Breeding pigs	Total use	-	Table 2	No. daily doses/Animal-time	ND/animal-years	-	129.7
66	Van der Fels-Klerx et al. (2014)	Netherlands	2004	Survey (farms)	41	12	Swine	Fattening pigs	Total use	-	Table 2	No. daily doses/Animal-time	ND/animal-years	-	11
66	Van der Fels-Klerx et al. (2014)	Netherlands	2005	Survey (farms)	35	12	Swine	Fattening pigs	Total use	-	Table 2	No. daily doses/Animal-time	ND/animal-years	-	12.39
66	Van der Fels-Klerx et al. (2014)	Netherlands	2006	Survey (farms)	29	12	Swine	Fattening pigs	Total use	-	Table 2	No. daily doses/Animal-time	ND/animal-years	-	17.75
66	Van der Fels-Klerx et al. (2014)	Netherlands	2007	Survey (farms)	46	12	Swine	Fattening pigs	Total use	-	Table 2	No. daily doses/Animal-time	ND/animal-years	-	17.6
66	Van der Fels-Klerx et al. (2014)	Netherlands	Overall 2004-2007	Survey (farms)	155	12	Swine	Fattening pigs	Total use	-	Table 2	No. daily doses/Animal-time	ND/animal-years	-	14.9
49	Vigre et al. (2010)	Denmark	2002-2004	National sales/prescription data	-	35	Swine	Weaners	Total use	-	Text	No. doses/Animal-time	nADDkg/pig/day	-	1.2
49	Vigre et al. (2010)	Denmark	2002-2004	National sales/prescription data	-	35	Swine	Finishers	Total use	-	Text	No. doses/Animal-time	nADDkg/pig/day	-	0.5

## Sheet: By class
Ref.	Author (year of study)	Country	Year of usage	Study unit	No. study units	Observation period (months)	Animal production type level 1	Animal production type level 2	Purpose of usage	Route of administration	Source	Type of metrics	Expression unit reported	Note	TOTAL (Quantitative)	AMINOGLYCOSIDES	AMINOGLYCOSIDES + CEPHALOSPORIN 1st gen.	AMINOGLYCOSIDES + PENECILLIN	AMINOGLYCOSIDES + LINCOSAMIDES	PENICILLINS + AMINOGLYCOSIDES	CEPHALOSPORIN + AMINOGLYCOSIDES	LINCOSAMIDES + AMINOGLYCOSIDES	TETRACYCLINES	PENICILLINS	PENICILLINS + AMINOPENICILLIN	PENICILLINS + AMINOGLYCOSIDES	IMPORTANT NON BETALACTAM + FLUOROQUINOLONES	NOT IMPORTANT NON BETA LACTAM	CRITICAL IMPORTANT BETA LACTAM	NOT CRITICAL IMPORTANT BETA LACTAM	PENICILLIN + CEPHALOSPORINS	PENICILLIN + Other	PENICILLINS + AMINOPENICILLINS	PENICILLINS + AMINOGLYCOSIDES	AMINOPENICILLINS	MACROLIDES	MACROLIDES + LINCOSAMIDES + STREPTOGARMINS	CEPHALOSPORINS 3rd and 4th gen.	CEPHALOSPORINS 3rd gen.	CEPHALOSPORINS 4th gen.	MACROLIDES + LINCOSAMIDES	MACROLIDES + LINCOSAMIDES + STREPTOGRAMINS	MACROLIDES + LINCOSAMIDES + PLEUROMUTILINS	MACROLIDES + LINCOSAMIDES + Other	PENICILLIN + CEPHALOSPORINS	CEPHALOSPORIN + AMINOGLYCOSIDES	SULFONAMIDES	FLUOROQUINOLONES	AMPHENICOLS
101	Aalipour et al. (2014)	Iran	2010	Survey (vets)	22	12	Cattle	Cattle and small ruminants	Total use	-	Table 2 and Figure 1	Weight of antimicrobial/Weight of animal produced	mg/kg animal	-	1268	171.2	0	0	0	0	0	0	743.7	125.5	0	0	0	0	0	0	0	0	0	0	0	114.6	0	0	0	0	0	0	0	0	0	0	6.6	1.3	0
101	Aalipour et al. (2014)	Iran	2010	Survey (vets)	22	12	Poultry	-	Total use	-	Table 2 and Figure 1	Weight of antimicrobial/Weight of animal produced	mg/kg animal	-	364	1.8	0	0	0	0	0	0	296.7	0	0	0	0	0	0	0	0	0	0	0	0	7.6	0	0	0	0	0	0	0	0	0	0	79.9	19.7	0
44	Aarestrup et al. (2010)	Denmark	1992	National sales/prescription data	-	12	Swine	-	Therapeutic	-	Table 3	Weight of antimicrobial/Weight of animal produced	mg/kg animal	-	38.2	7.9	0	0	0	0	0	0	13.7	4.5	0	0	0	0	0	0	2.8	0	0	0	0	0	0	0	0	0	0	0	1.1	0	2.8	0	0	0	0
44	Aarestrup et al. (2010)	Denmark	1994	National sales/prescription data	-	12	Swine	-	Therapeutic	-	Table 3	Weight of antimicrobial/Weight of animal produced	mg/kg animal	-	40	4.1	0	0	0	0	0	0	20.5	3.5	0	0	0	0	0	0	1.7	0	0	0	0	0	0	0	0	0	0	0	6.3	0	1.7	0	0	0	0
44	Aarestrup et al. (2010)	Denmark	1995	National sales/prescription data	-	12	Swine	-	Therapeutic	-	Table 3	Weight of antimicrobial/Weight of animal produced	mg/kg animal	-	21.3	3.7	0	0	0	0	0	0	5.1	3.3	0	0	0	0	0	0	1.8	0	0	0	0	0	0	0	0	0	0	0	5.3	0	1.8	0	0	0	0
44	Aarestrup et al. (2010)	Denmark	1996	National sales/prescription data	-	12	Swine	-	Therapeutic	-	Table 3	Weight of antimicrobial/Weight of animal produced	mg/kg animal	-	21.7	3.4	0	0	0	0	0	0	7.3	2.7	0	0	0	0	0	0	2.3	0	0	0	0	0	0	0	0	0	0	0	4.2	0	2.3	0	0	0	0
44	Aarestrup et al. (2010)	Denmark	1997	National sales/prescription data	-	12	Swine	-	Therapeutic	-	Table 3	Weight of antimicrobial/Weight of animal produced	mg/kg animal	-	22.4	2.8	0	0	0	0	0	0	7.5	4.1	0	0	0	0	0	0	2.3	0	0	0	0	0	0	0	0	0	0	0	3.5	0	2.3	0	0	0	0
44	Aarestrup et al. (2010)	Denmark	1998	National sales/prescription data	-	12	Swine	-	Therapeutic	-	Table 3	Weight of antimicrobial/Weight of animal produced	mg/kg animal	-	22.3	3.3	0	0	0	0	0	0	6.2	4.8	0	0	0	0	0	0	2.3	0	0	0	0	0	0	0	0	0	0	0	3.5	0	2.3	0	0	0	0
44	Aarestrup et al. (2010)	Denmark	1999	National sales/prescription data	-	12	Swine	-	Therapeutic	-	Table 3	Weight of antimicrobial/Weight of animal produced	mg/kg animal	-	24.8	3.2	0	0	0	0	0	0	8.2	5	0	0	0	0	0	0	2.3	0	0	0	0	0	0	0	0	0	0	0	4.3	0	2.3	0	0	0	0
44	Aarestrup et al. (2010)	Denmark	2000	National sales/prescription data	-	12	Swine	-	Therapeutic	-	Table 3	Weight of antimicrobial/Weight of animal produced	mg/kg animal	-	34.4	4.5	0	0	0	0	0	0	12.4	5.2	0	0	0	0	0	0	2.6	0	0	0	0	0	0	0	0	0	0	0	7.9	0	2.6	0	0	0	0
44	Aarestrup et al. (2010)	Denmark	2001	National sales/prescription data	-	12	Swine	-	Therapeutic	-	Table 3	Weight of antimicrobial/Weight of animal produced	mg/kg animal	-	38.5	4.9	0	0	0	0	0	0	14	5.4	0	0	0	0	0	0	3.1	0	0	0	0	0	0	0	0	0	0	0	8.8	0	3.1	0	0	0	0
44	Aarestrup et al. (2010)	Denmark	2002	National sales/prescription data	-	12	Swine	-	Therapeutic	-	Table 3	Weight of antimicrobial/Weight of animal produced	mg/kg animal	-	38.1	5	0	0	0	0	0	0	11.8	5.9	0	0	0	0	0	0	3.6	0	0	0	0	0	0	0	0	0	0	0	9.2	0	3.6	0	0	0	0
44	Aarestrup et al. (2010)	Denmark	2003	National sales/prescription data	-	12	Swine	-	Therapeutic	-	Table 3	Weight of antimicrobial/Weight of animal produced	mg/kg animal	-	40.3	5.2	0	0	0	0	0	0	13.2	6.7	0	0	0	0	0	0	4.2	0	0	0	0	0	0	0	0	0	0	0	8.5	0	4.2	0	0	0	0
44	Aarestrup et al. (2010)	Denmark	2004	National sales/prescription data	-	12	Swine	-	Therapeutic	-	Table 3	Weight of antimicrobial/Weight of animal produced	mg/kg animal	-	45.1	5	0	0	0	0	0	0	14	7.6	0	0	0	0	0	0	5.1	0	0	0	0	0	0	0	0	0	0	0	11.6	0	5.1	0	0	0	0
44	Aarestrup et al. (2010)	Denmark	2005	National sales/prescription data	-	12	Swine	-	Therapeutic	-	Table 3	Weight of antimicrobial/Weight of animal produced	mg/kg animal	-	46	4.6	0	0	0	0	0	0	14.1	8	0	0	0	0	0	0	4.7	0	0	0	0	0	0	0	0	0	0	0	11	0	4.7	0	0	0	0
44	Aarestrup et al. (2010)	Denmark	2006	National sales/prescription data	-	12	Swine	-	Therapeutic	-	Table 3	Weight of antimicrobial/Weight of animal produced	mg/kg animal	-	46	4.4	0	0	0	0	0	0	15.5	8.2	0	0	0	0	0	0	4.3	0	0	0	0	0	0	0	0	0	0	0	10.5	0	4.3	0	0	0	0
44	Aarestrup et al. (2010)	Denmark	2007	National sales/prescription data	-	12	Swine	-	Therapeutic	-	Table 3	Weight of antimicrobial/Weight of animal produced	mg/kg animal	-	47	3.2	0	0	0	0	0	0	17.4	8.2	0	0	0	0	0	0	4.2	0	0	0	0	0	0	0	0	0	0	0	11	0	4.2	0	0	0	0
44	Aarestrup et al. (2010)	Denmark	2008	National sales/prescription data	-	12	Swine	-	Therapeutic	-	Table 3	Weight of antimicrobial/Weight of animal produced	mg/kg animal	-	48.9	2.4	0	0	0	0	0	0	17.3	8.3	0	0	0	0	0	0	4	0	0	0	0	0	0	0	0	0	0	0	12.8	0	4	0	0	0	0
84	Agunos et al. (2018)	Canada	2013	Survey (farms)	99	12	Poultry	Broilers	Total use	-	Figure 2b and S3	Weight of antimicrobial/Weight of animal treated	mg/PCU	-	-	0	0	0	0	0	0	0	4.94	10.63	0	0	0	0	0	0	0	0	0	0	0	7.04	0	0	0	0	0	0	0	0	0	0	0	0	0
84	Agunos et al. (2018)	Canada	2014	Survey (farms)	143	12	Poultry	Broilers	Total use	-	Figure 2b and S3	Weight of antimicrobial/Weight of animal treated	mg/PCU	-	-	0	0	0	0	0	0	0	2.67	18.66	0	0	0	0	0	0	0	0	0	0	0	10.74	0	0	0	0	0	0	0	0	0	0	0	0	0
84	Agunos et al. (2018)	Canada	2015	Survey (farms)	135	12	Poultry	Broilers	Total use	-	Figure 2b and S3	Weight of antimicrobial/Weight of animal treated	mg/PCU	-	-	0	0	0	0	0	0	0	8.49	13.79	0	0	0	0	0	0	0	0	0	0	0	6.68	0	0	0	0	0	0	0	0	0	0	0	0	0
84	Agunos et al. (2018)	Canada	2013	Survey (farms)	99	12	Poultry	Broilers	Total use	-	Figure 2b and S3	No. doses/Animal-time	nDDDVetCA/1,000 chicken-days	-	-	0	0	0	0	0	0	0	0	34.37	0	0	0	0	0	0	0	0	0	0	0	7.87	0	0	0	0	0	0	0	0	0	0	0	0	0
84	Agunos et al. (2018)	Canada	2014	Survey (farms)	143	12	Poultry	Broilers	Total use	-	Figure 2b and S3	No. doses/Animal-time	nDDDVetCA/1,000 chicken-days	-	-	0	0	0	0	0	0	0	0	32.25	0	0	0	0	0	0	0	0	0	0	0	12.23	0	0	0	0	0	0	0	0	0	0	0	0	0
84	Agunos et al. (2018)	Canada	2015	Survey (farms)	135	12	Poultry	Broilers	Total use	-	Figure 2b and S3	No. doses/Animal-time	nDDDVetCA/1,000 chicken-days	-	-	0	0	0	0	0	0	0	0	46.66	0	0	0	0	0	0	0	0	0	0	0	7.42	0	0	0	0	0	0	0	0	0	0	0	0	0
67	Bos et al. (2013)	Netherlands	2011	National sales/prescription data	-	12	Beef	Veal Calves	Total use	-	Table 2 and Figure 4	No. doses/Animal-time	nADDD/Year	-	16.9	0.05	0	0	0	0	0	0	6.5	4.5	0	0	0	0	0	0	0	0	0	0	0	0	0	0.2	0	0	0	1.5	0	0	0	0	0	0.1	0.1
67	Bos et al. (2013)	Netherlands	2011	National sales/prescription data	-	12	Beef	Veal Calves	Total use	-	Table 2 and Figure 4	No. doses/Animal-time	nADDD/Year	-	9.6	0.08	0	0	0	0	0	0	5.7	0.8	0	0	0	0	0	0	0	0	0	0	0	0	0	0.1	0	0	0	1	0	0	0	0	0	0.1	0.1
67	Bos et al. (2013)	Netherlands	2011	National sales/prescription data	-	12	Beef	Veal Calves	Total use	-	Table 2 and Figure 4	No. doses/Animal-time	nADDD/Year	-	35.6	1	0	0	0	0	0	0	17.2	3	0	0	0	0	0	0	0	0	0	0	0	0	0	0.2	0	0	0	4	0	0	0	0	0	1	1
67	Bos et al. (2013)	Netherlands	2011	National sales/prescription data	-	12	Swine	Slaughter pigs	Total use	-	Table 2 and Figure 4	No. doses/Animal-time	nADDD/Year	-	105.4	3.2	0	0	0	0	0	0	42.5	4.5	0	0	0	0	0	0	0	0	0	0	0	0	0	0.1	0	0	0	14.5	0	0	0	0	0	2.5	4.5
67	Bos et al. (2013)	Netherlands	2011	National sales/prescription data	-	12	Swine	Sow and piglets	Total use	-	Table 2 and Figure 4	No. doses/Animal-time	nADDD/Year	-	5.2	0.05	0	0	0	0	0	0	2.7	0.2	0	0	0	0	0	0	0	0	0	0	0	0	0	0.05	0	0	0	0.25	0	0	0	0	0	0.1	0.3
113	Bryan et al. (2017)	New Zealand	2014-2015	Survey (farms)	436	12	Dairy	Dairy	Total use	-	Table 1	Weight of antimicrobial, no. population at risk denominator	kg	-	982	11.18	0	0	0	0	0	0	48.98	667.12	0	0	0	0	0	0	0	0	0	0	0	137.42	0	0	0	0	0	0	0	0	0	0	21.45	0.32	0
113	Bryan et al. (2017)	New Zealand	2014-2015	Survey (farms)	436	12	Dairy	Dairy	Total use	-	Table 1	Weight of antimicrobial, no. population at risk denominator	kg	-	1139	12.73	0	0	0	0	0	0	52.62	843.99	0	0	0	0	0	0	0	0	0	0	0	123.65	0	0	0	0	0	0	0	0	0	0	22.41	0.31	0
113	Bryan et al. (2017)	New Zealand	2014-2015	Survey (farms)	436	12	Dairy	Dairy	Total use	-	Table 1	Weight of antimicrobial, no. population at risk denominator	kg	-	1251	13	0	0	0	0	0	0	53.66	974.73	0	0	0	0	0	0	0	0	0	0	0	127.36	0	0	0	0	0	0	0	0	0	0	21.93	0.4	0
113	Bryan et al. (2017)	New Zealand	2012-2013	Survey (farms)	399	12	Dairy	Dairy	Total use	-	Table 2	Weight of antimicrobial/Weight of animal treated	mg/PCU	-	8.47	0.1	0	0	0	0	0	0	0.42	5.75	0	0	0	0	0	0	0	0	0	0	0	1.19	0	0	0	0	0	0	0	0	0	0	0.19	0	0
113	Bryan et al. (2017)	New Zealand	2013-2014	Survey (farms)	406	12	Dairy	Dairy	Total use	-	Table 2	Weight of antimicrobial/Weight of animal treated	mg/PCU	-	9.58	0.11	0	0	0	0	0	0	0.44	7.1	0	0	0	0	0	0	0	0	0	0	0	1.04	0	0	0	0	0	0	0	0	0	0	0.19	0	0
113	Bryan et al. (2017)	New Zealand	2014-2015	Survey (farms)	436	12	Dairy	Dairy	Total use	-	Table 2	Weight of antimicrobial/Weight of animal treated	mg/PCU	-	9.54	0.1	0	0	0	0	0	0	0.41	7.44	0	0	0	0	0	0	0	0	0	0	0	0.97	0	0	0	0	0	0	0	0	0	0	0.17	0	0
64	Carmo et al. (2016)	Switzerland	2006	National sales/prescription data	-	12	Swine	Swine	Total use	-	Figure 3	Weight of antimicrobial/Weight of animal treated	mg/PCU	-	102.5	3.5	0	0	0	0	0	0	37	9.9	0	0	0	0	0	0	0	0	0	0	0	6.2	0	0	0	0	0	0	0	0	0	0	0	0	0
64	Carmo et al. (2016)	Switzerland	2007	National sales/prescription data	-	12	Swine	Swine	Total use	-	Figure 3	Weight of antimicrobial/Weight of animal treated	mg/PCU	-	109.1	3.5	0	0	0	0	0	0	40	9.8	0	0	0	0	0	0	0	0	0	0	0	7	0	0	0	0	0	0	0	0	0	0	0	0	0
64	Carmo et al. (2016)	Switzerland	2008	National sales/prescription data	-	12	Swine	Swine	Total use	-	Figure 3	Weight of antimicrobial/Weight of animal treated	mg/PCU	-	111	3.7	0	0	0	0	0	0	33	10.2	0	0	0	0	0	0	0	0	0	0	0	7.5	0	0	0	0	0	0	0	0	0	0	0	0	0
64	Carmo et al. (2016)	Switzerland	2009	National sales/prescription data	-	12	Swine	Swine	Total use	-	Figure 3	Weight of antimicrobial/Weight of animal treated	mg/PCU	-	102.3	3.5	0	0	0	0	0	0	34	10.2	0	0	0	0	0	0	0	0	0	0	0	7.1	0	0	0	0	0	0	0	0	0	0	0	0	0
64	Carmo et al. (2016)	Switzerland	2010	National sales/prescription data	-	12	Swine	Swine	Total use	-	Figure 3	Weight of antimicrobial/Weight of animal treated	mg/PCU	-	91.6	3	0	0	0	0	0	0	30	10	0	0	0	0	0	0	0	0	0	0	0	6.3	0	0	0	0	0	0	0	0	0	0	0	0	0
64	Carmo et al. (2016)	Switzerland	2011	National sales/prescription data	-	12	Swine	Swine	Total use	-	Figure 3	Weight of antimicrobial/Weight of animal treated	mg/PCU	-	84	3.1	0	0	0	0	0	0	27	10	0	0	0	0	0	0	0	0	0	0	0	5.8	0	0	0	0	0	0	0	0	0	0	0	0	0
64	Carmo et al. (2016)	Switzerland	2012	National sales/prescription data	-	12	Swine	Swine	Total use	-	Figure 3	Weight of antimicrobial/Weight of animal treated	mg/PCU	-	78	2.9	0	0	0	0	0	0	22	9.8	0	0	0	0	0	0	0	0	0	0	0	5.8	0	0	0	0	0	0	0	0	0	0	0	0	0
64	Carmo et al. (2016)	Switzerland	2013	National sales/prescription data	-	12	Swine	Swine	Total use	-	Figure 3	Weight of antimicrobial/Weight of animal treated	mg/PCU	-	76.4	2.9	0	0	0	0	0	0	23	10.2	0	0	0	0	0	0	0	0	0	0	0	5.7	0	0	0	0	0	0	0	0	0	0	0	0	0
64	Carmo et al. (2016)	Switzerland	2006	National sales/prescription data	-	12	Cattle	Cattle	Total use	-	Figure 3	Weight of antimicrobial/Weight of animal treated	mg/PCU	-	81.6	4.2	0	0	0	0	0	0	12	18	0	0	0	0	0	0	0	0	0	0	0	4.1	0	0	0	0	0	0	0	0	0	0	0	0	0
64	Carmo et al. (2016)	Switzerland	2007	National sales/prescription data	-	12	Cattle	Cattle	Total use	-	Figure 3	Weight of antimicrobial/Weight of animal treated	mg/PCU	-	89.1	4.3	0	0	0	0	0	0	15	18.1	0	0	0	0	0	0	0	0	0	0	0	5.2	0	0	0	0	0	0	0	0	0	0	0	0	0
64	Carmo et al. (2016)	Switzerland	2008	National sales/prescription data	-	12	Cattle	Cattle	Total use	-	Figure 3	Weight of antimicrobial/Weight of animal treated	mg/PCU	-	89.4	4.1	0	0	0	0	0	0	17	19	0	0	0	0	0	0	0	0	0	0	0	5.4	0	0	0	0	0	0	0	0	0	0	0	0	0
64	Carmo et al. (2016)	Switzerland	2009	National sales/prescription data	-	12	Cattle	Cattle	Total use	-	Figure 3	Weight of antimicrobial/Weight of animal treated	mg/PCU	-	84.3	3.9	0	0	0	0	0	0	16	18	0	0	0	0	0	0	0	0	0	0	0	5	0	0	0	0	0	0	0	0	0	0	0	0	0
64	Carmo et al. (2016)	Switzerland	2010	National sales/prescription data	-	12	Cattle	Cattle	Total use	-	Figure 3	Weight of antimicrobial/Weight of animal treated	mg/PCU	-	82.2	3.6	0	0	0	0	0	0	15	19	0	0	0	0	0	0	0	0	0	0	0	5.6	0	0	0	0	0	0	0	0	0	0	0	0	0
64	Carmo et al. (2016)	Switzerland	2011	National sales/prescription data	-	12	Cattle	Cattle	Total use	-	Figure 3	Weight of antimicrobial/Weight of animal treated	mg/PCU	-	78.7	3.7	0	0	0	0	0	0	15	18.5	0	0	0	0	0	0	0	0	0	0	0	4.5	0	0	0	0	0	0	0	0	0	0	0	0	0
64	Carmo et al. (2016)	Switzerland	2012	National sales/prescription data	-	12	Cattle	Cattle	Total use	-	Figure 3	Weight of antimicrobial/Weight of animal treated	mg/PCU	-	72.9	3.5	0	0	0	0	0	0	13	19	0	0	0	0	0	0	0	0	0	0	0	4.2	0	0	0	0	0	0	0	0	0	0	0	0	0
64	Carmo et al. (2016)	Switzerland	2013	National sales/prescription data	-	12	Cattle	Cattle	Total use	-	Figure 3	Weight of antimicrobial/Weight of animal treated	mg/PCU	-	67.4	3.4	0	0	0	0	0	0	12	18.5	0	0	0	0	0	0	0	0	0	0	0	3.9	0	0	0	0	0	0	0	0	0	0	0	0	0
97	Carrique-Mas et al. (2015)	Vietnam	2012-2013	Survey (farms)	208	3	Poultry	-	Therapeutic	-	Figure 1 and text	Weight antimicrobial/Animal-time	mg/animal-week	-	26.36	1.7	0	0	0	0	0	0	2	8.26	0	0	0	0	0	0	0	0	0	0	0	1.2	0	0	0	0	0	0	0	0	0	0	0	0	0.2
97	Carrique-Mas et al. (2015)	Vietnam	2012-2013	Survey (farms)	208	3	Poultry	-	Therapeutic	-	Figure 1 and text	Weight antimicrobial/Animal produced	g/1,000 animals produced	-	470.4	29	0	0	0	0	0	0	49	335	0	0	0	0	0	0	0	0	0	0	0	27	0	0	0	0	0	0	0	0	0	0	0	0	29
5	Chantziaras et al. (2014)	Norway	2012	National sales/prescription data	-	12	Total use	Food animal	Total use	-	Figure 1	Weight of antimicrobial/Weight of animal treated	mg/PCU	Several EU countries	10.22	1.43	0	0	0	0	0	0	0.45	5.5	0	0	0	0	0	0	0	0	0	0	0	0	0	0	0	0	0	0	0	0	0	0	2.75	0.03	0.06
5	Chantziaras et al. (2014)	Sweden	2012	National sales/prescription data	-	12	Total use	Food animal	Total use	-	Figure 1	Weight of antimicrobial/Weight of animal treated	mg/PCU	Several EU countries	13.65	0.45	0	0	0	0	0	0	1.2	9.45	0	0	0	0	0	0	0	0	0	0	0	0	0	0.02	0	0	0	0	0	0	0	0	2.4	0.14	0
5	Chantziaras et al. (2014)	Denmark	2012	National sales/prescription data	-	12	Total use	Food animal	Total use	-	Figure 1	Weight of antimicrobial/Weight of animal treated	mg/PCU	Several EU countries	32.9	1.55	0	0	0	0	0	0	14.57	12.69	0	0	0	0	0	0	0	0	0	0	0	0	0	0.05	0	0	0	0	0	0	0	0	3.76	0	0.28
5	Chantziaras et al. (2014)	Austria	2012	National sales/prescription data	-	12	Total use	Food animal	Total use	-	Figure 1	Weight of antimicrobial/Weight of animal treated	mg/PCU	Several EU countries	54.72	1.54	0	0	0	0	0	0	37.76	7.68	0	0	0	0	0	0	0	0	0	0	0	0	0	0.32	0	0	0	0	0	0	0	0	6.4	0.64	0.38
5	Chantziaras et al. (2014)	Switzerland	2012	National sales/prescription data	-	12	Total use	Food animal	Total use	-	Figure 1	Weight of antimicrobial/Weight of animal treated	mg/PCU	Several EU countries	54	3.13	0	0	0	0	0	0	13.87	13	0	0	0	0	0	0	0	0	0	0	0	0	0	0	0	0	0	0	0	0	0	0	24	0	0
5	Chantziaras et al. (2014)	Netherlands	2012	National sales/prescription data	-	12	Total use	Food animal	Total use	-	Figure 1	Weight of antimicrobial/Weight of animal treated	mg/PCU	Several EU countries	124.39	3.07	0	0	0	0	0	0	74.46	23.36	0	0	0	0	0	0	0	0	0	0	0	0	0	0.29	0	0	0	0	0	0	0	0	21.9	0.58	0.73
5	Chantziaras et al. (2014)	Belgium	2012	National sales/prescription data	-	12	Total use	Food animal	Total use	-	Figure 1	Weight of antimicrobial/Weight of animal treated	mg/PCU	Several EU countries	146.88	6.12	0	0	0	0	0	0	45	48.6	0	0	0	0	0	0	0	0	0	0	0	0	0	0.54	0	0	0	0	0	0	0	0	45	0.72	0.9
111	Eagar et al. (2012)	South Africa	2002-2004	Survey (pharmacy)	-	36	Total use	Food animals	Total use	-	Figure 1 and text	Weight of antimicrobial, no. population at risk denominator	kg	-	-	1077	0	0	0	0	0	0	256920	164613	0	0	0	0	0	0	0	0	0	0	0	652300	0	0	0	0	0	0	0	0	0	0	190676	0	0
111	Eagar et al. (2012)	South Africa	2002-2004	Survey (pharmacy)	-	36	Total use	Food animals	Total use	Feed	Figure 2 and text	Weight of antimicrobial, no. population at risk denominator	kg	-	-	0	0	0	0	0	0	0	147584	0	0	0	0	0	0	0	0	0	0	0	0	649373	0	0	0	0	0	0	0	0	0	0	0	0	0
111	Eagar et al. (2012)	South Africa	2002-2004	Survey (pharmacy)	-	36	Total use	Food animals	Total use	Water	Figure 3 and text	Weight of antimicrobial, no. population at risk denominator	kg	-	-	0	0	0	0	0	0	0	952	3417	0	0	0	0	0	0	0	0	0	0	0	1884	0	0	0	0	0	0	0	0	0	0	0	0	0
111	Eagar et al. (2012)	South Africa	2002-2004	Survey (pharmacy)	-	36	Total use	Food animals	Total use	Injectable/Parenteral/Intraterine	Figure 4 and text	Weight of antimicrobial, no. population at risk denominator	kg	-	-	269	0	0	0	0	0	0	86308	161828	0	0	0	0	0	0	0	0	0	0	0	0	0	0	0	0	0	0	0	0	0	0	0	0	0
30	Firth et al. (2017)	Austria	2015-2016	National sales/prescription data	248	12	Dairy	Dairy adult cows	Therapeutic (udder)	Intramammary	Table 4 and text	No. doses/Animal-time	nDDDvet/cow/year	-	-	0	0.51	0	0.24	0	0	0	0	0.89	0	0	0	0	0	0	0	0	0	0	0	0	0	0.64	0	0	0	0	0	0	0	0	0	0	0
30	Firth et al. (2017)	Austria	2015-2016	National sales/prescription data	248	12	Dairy	Dairy adult cows	Therapeutic (udder)	Injectable/Parenteral/Intrauterine	Table 4 and text	No. doses/Animal-time	nDDDvet/cow/year	-	-	0.03	0	0.13	0	0	0	0	0.05	0.28	0	0	0	0	0	0	0	0	0	0	0	0.09	0	0.14	0	0	0	0	0	0	0	0	0	0.15	0
63	Gonzalez et al. (2010)	Switzerland	2005	Survey (farms)	97	12	Dairy	Cow	Total use	-	Table 2	Weight antimicrobial/Animal-time	g/animal-year	-	9.6	1.4	0	0	0	0	0	0	0.7	5.15	0	0	0	0	0	0	0	0	0	0	0	0.25	0	0	0	0	0	0	0	0	0	0	1.83	0	0
63	Gonzalez et al. (2010)	Switzerland	2005	Survey (farms)	97	12	Dairy	Heifers	Total use	-	Table 2	Weight antimicrobial/Animal-time	g/animal-year	-	0.9	0.18	0	0	0	0	0	0	0.08	0.34	0	0	0	0	0	0	0	0	0	0	0	0.01	0	0	0	0	0	0	0	0	0	0	0.26	0	0
63	Gonzalez et al. (2010)	Switzerland	2005	Survey (farms)	97	12	Dairy	Calves	Total use	-	Table 2	Weight antimicrobial/Animal-time	g/animal-year	-	5.6	0.29	0	0	0	0	0	0	1.11	0.83	0	0	0	0	0	0	0	0	0	0	0	0.19	0	0	0	0	0	0	0	0	0	0	3	0	0
63	Gonzalez et al. (2010)	Switzerland	2005	Survey (farms)	97	12	Dairy	Total (cows, heifers and calves)	Total use	-	Table 2	Weight antimicrobial/Animal-time	g/animal-year	-	16.1	1.88	0	0	0	0	0	0	1.89	6.31	0	0	0	0	0	0	0	0	0	0	0	0.45	0	0	0	0	0	0	0	0	0	0	5.09	0	0
63	Gonzalez et al. (2010)	Switzerland	2005	Survey (farms)	97	12	Dairy	Cow	Total use	-	Table 2	Weight antimicrobial/Animal-time	g/100kg of animal/year	-	1.6	0.23	0	0	0	0	0	0	0.12	0.86	0	0	0	0	0	0	0	0	0	0	0	0.04	0	0	0	0	0	0	0	0	0	0	0.3	0	0
63	Gonzalez et al. (2010)	Switzerland	2005	Survey (farms)	97	12	Dairy	Heifers	Total use	-	Table 2	Weight antimicrobial/Animal-time	g/100kg of animal/year	-	0.3	0.06	0	0	0	0	0	0	0.03	0.11	0	0	0	0	0	0	0	0	0	0	0	0	0	0	0	0	0	0	0	0	0	0	0.09	0	0
63	Gonzalez et al. (2010)	Switzerland	2005	Survey (farms)	97	12	Dairy	Calves	Total use	-	Table 2	Weight antimicrobial/Animal-time	g/100kg of animal/year	-	5.6	0.29	0	0	0	0	0	0	1.11	0.83	0	0	0	0	0	0	0	0	0	0	0	0.19	0	0	0	0	0	0	0	0	0	0	3	0	0
63	Gonzalez et al. (2010)	Switzerland	2005	Survey (farms)	97	12	Dairy	Total (cows, heifers and calves)	Total use	-	Table 2	Weight antimicrobial/Animal-time	g/100kg of animal/year	-	7.5	0.59	0	0	0	0	0	0	1.26	1.8	0	0	0	0	0	0	0	0	0	0	0	0.23	0	0	0	0	0	0	0	0	0	0	3.39	0	0
104	Hosoi et al. (2014)	Japan	2005	National sales/prescription data	-	12	Dairy	Dairy	Total use	-	Figure 3	Weight of antimicrobial/Weight of animal produced	mg/kg biomass	-	49	2.9	0	0	0	0	0	0	24.1	4.27	0	0	0	0	0	0	0	0	0	0	0	8.41	0	0	0	0	0	0	0	0	0	0	2.72	0	1.22
104	Hosoi et al. (2014)	Japan	2006	National sales/prescription data	-	12	Dairy	Dairy	Total use	-	Figure 3	Weight of antimicrobial/Weight of animal produced	mg/kg biomass	-	46	2.7	0	0	0	0	0	0	22.63	4.01	0	0	0	0	0	0	0	0	0	0	0	7.9	0	0	0	0	0	0	0	0	0	0	2.55	0	1.14
104	Hosoi et al. (2014)	Japan	2007	National sales/prescription data	-	12	Dairy	Dairy	Total use	-	Figure 3	Weight of antimicrobial/Weight of animal produced	mg/kg biomass	-	45	2.4	0	0	0	0	0	0	22.93	3.39	0	0	0	0	0	0	0	0	0	0	0	7.49	0	0	0	0	0	0	0	0	0	0	2.67	0	1.1
104	Hosoi et al. (2014)	Japan	2008	National sales/prescription data	-	12	Dairy	Dairy	Total use	-	Figure 3	Weight of antimicrobial/Weight of animal produced	mg/kg biomass	-	33	2.1	0	0	0	0	0	0	14.87	2.46	0	0	0	0	0	0	0	0	0	0	0	5.61	0	0	0	0	0	0	0	0	0	0	1.86	0	0.88
104	Hosoi et al. (2014)	Japan	2009	National sales/prescription data	-	12	Dairy	Dairy	Total use	-	Figure 3	Weight of antimicrobial/Weight of animal produced	mg/kg biomass	-	38	2.5	0	0	0	0	0	0	17.8	3.74	0	0	0	0	0	0	0	0	0	0	0	6.85	0	0	0	0	0	0	0	0	0	0	2.16	0	1.05
104	Hosoi et al. (2014)	Japan	2010	National sales/prescription data	-	12	Dairy	Dairy	Total use	-	Figure 3	Weight of antimicrobial/Weight of animal produced	mg/kg biomass	-	36	2.6	0	0	0	0	0	0	16.49	3.84	0	0	0	0	0	0	0	0	0	0	0	5.07	0	0	0	0	0	0	0	0	0	0	2.21	0	1.13
104	Hosoi et al. (2014)	Japan	2005	National sales/prescription data	-	12	Beef	Beef	Total use	-	Figure 3	Weight of antimicrobial/Weight of animal produced	mg/kg biomass	-	67	4.55	0	0	0	0	0	0	33.62	6.53	0	0	0	0	0	0	0	0	0	0	0	12.09	0	0	0	0	0	0	0	0	0	0	2.82	0	1.49
104	Hosoi et al. (2014)	Japan	2006	National sales/prescription data	-	12	Beef	Beef	Total use	-	Figure 3	Weight of antimicrobial/Weight of animal produced	mg/kg biomass	-	62	3.67	0	0	0	0	0	0	30.5	5.4	0	0	0	0	0	0	0	0	0	0	0	10.64	0	0	0	0	0	0	0	0	0	0	3.44	0	1.54
104	Hosoi et al. (2014)	Japan	2007	National sales/prescription data	-	12	Beef	Beef	Total use	-	Figure 3	Weight of antimicrobial/Weight of animal produced	mg/kg biomass	-	48	2.55	0	0	0	0	0	0	24.46	3.61	0	0	0	0	0	0	0	0	0	0	0	7.99	0	0	0	0	0	0	0	0	0	0	2.85	0	1.17
104	Hosoi et al. (2014)	Japan	2008	National sales/prescription data	-	12	Beef	Beef	Total use	-	Figure 3	Weight of antimicrobial/Weight of animal produced	mg/kg biomass	-	45	2.94	0	0	0	0	0	0	20.91	3.46	0	0	0	0	0	0	0	0	0	0	0	7.89	0	0	0	0	0	0	0	0	0	0	2.62	0	1.24
104	Hosoi et al. (2014)	Japan	2009	National sales/prescription data	-	12	Beef	Beef	Total use	-	Figure 3	Weight of antimicrobial/Weight of animal produced	mg/kg biomass	-	59	3.71	0	0	0	0	0	0	26.93	5.65	0	0	0	0	0	0	0	0	0	0	0	10.37	0	0	0	0	0	0	0	0	0	0	3.26	0	1.59
104	Hosoi et al. (2014)	Japan	2010	National sales/prescription data	-	12	Beef	Beef	Total use	-	Figure 3	Weight of antimicrobial/Weight of animal produced	mg/kg biomass	-	49	2.65	0	0	0	0	0	0	22.45	5.22	0	0	0	0	0	0	0	0	0	0	0	6.9	0	0	0	0	0	0	0	0	0	0	3.01	0	1.54
104	Hosoi et al. (2014)	Japan	2005	National sales/prescription data	-	12	Swine	Swine	Total use	-	Figure 3	Weight of antimicrobial/Weight of animal produced	mg/kg biomass	-	423	28.7	0	0	0	0	0	0	212.25	41.24	0	0	0	0	0	0	0	0	0	0	0	76.3	0	0	0	0	0	0	0	0	0	0	17.78	0	9.42
104	Hosoi et al. (2014)	Japan	2006	National sales/prescription data	-	12	Swine	Swine	Total use	-	Figure 3	Weight of antimicrobial/Weight of animal produced	mg/kg biomass	-	410	24.3	0	0	0	0	0	0	201.67	35.73	0	0	0	0	0	0	0	0	0	0	0	70.38	0	0	0	0	0	0	0	0	0	0	22.73	0	10.17
104	Hosoi et al. (2014)	Japan	2007	National sales/prescription data	-	12	Swine	Swine	Total use	-	Figure 3	Weight of antimicrobial/Weight of animal produced	mg/kg biomass	-	415	22.06	0	0	0	0	0	0	211.45	31.25	0	0	0	0	0	0	0	0	0	0	0	69.04	0	0	0	0	0	0	0	0	0	0	24.65	0	10.16
104	Hosoi et al. (2014)	Japan	2008	National sales/prescription data	-	12	Swine	Swine	Total use	-	Figure 3	Weight of antimicrobial/Weight of animal produced	mg/kg biomass	-	392	25.61	0	0	0	0	0	0	182.11	30.12	0	0	0	0	0	0	0	0	0	0	0	68.74	0	0	0	0	0	0	0	0	0	0	22.81	0	10.78
104	Hosoi et al. (2014)	Japan	2009	National sales/prescription data	-	12	Swine	Swine	Total use	-	Figure 3	Weight of antimicrobial/Weight of animal produced	mg/kg biomass	-	418	26.29	0	0	0	0	0	0	190.78	40.06	0	0	0	0	0	0	0	0	0	0	0	73.46	0	0	0	0	0	0	0	0	0	0	23.11	0	11.28
104	Hosoi et al. (2014)	Japan	2010	National sales/prescription data	-	12	Swine	Swine	Total use	-	Figure 3	Weight of antimicrobial/Weight of animal produced	mg/kg biomass	-	398	21.53	0	0	0	0	0	0	182.31	42.43	0	0	0	0	0	0	0	0	0	0	0	56.04	0	0	0	0	0	0	0	0	0	0	24.44	0	12.48
104	Hosoi et al. (2014)	Japan	2005	National sales/prescription data	-	12	Poultry	Broilers	Total use	-	Figure 3	Weight of antimicrobial/Weight of animal produced	mg/kg biomass	-	63	4.27	0	0	0	0	0	0	31.61	6.14	0	0	0	0	0	0	0	0	0	0	0	11.36	0	0	0	0	0	0	0	0	0	0	2.65	0	1.4
104	Hosoi et al. (2014)	Japan	2006	National sales/prescription data	-	12	Poultry	Broilers	Total use	-	Figure 3	Weight of antimicrobial/Weight of animal produced	mg/kg biomass	-	56	3.32	0	0	0	0	0	0	27.55	4.88	0	0	0	0	0	0	0	0	0	0	0	9.61	0	0	0	0	0	0	0	0	0	0	3.1	0	1.39
104	Hosoi et al. (2014)	Japan	2007	National sales/prescription data	-	12	Poultry	Broilers	Total use	-	Figure 3	Weight of antimicrobial/Weight of animal produced	mg/kg biomass	-	47	2.5	0	0	0	0	0	0	23.95	3.54	0	0	0	0	0	0	0	0	0	0	0	7.82	0	0	0	0	0	0	0	0	0	0	2.79	0	1.15
104	Hosoi et al. (2014)	Japan	2008	National sales/prescription data	-	12	Poultry	Broilers	Total use	-	Figure 3	Weight of antimicrobial/Weight of animal produced	mg/kg biomass	-	44	2.88	0	0	0	0	0	0	20.44	3.38	0	0	0	0	0	0	0	0	0	0	0	7.72	0	0	0	0	0	0	0	0	0	0	2.56	0	1.21
104	Hosoi et al. (2014)	Japan	2009	National sales/prescription data	-	12	Poultry	Broilers	Total use	-	Figure 3	Weight of antimicrobial/Weight of animal produced	mg/kg biomass	-	51	3.21	0	0	0	0	0	0	23.28	4.89	0	0	0	0	0	0	0	0	0	0	0	8.96	0	0	0	0	0	0	0	0	0	0	2.82	0	1.38
104	Hosoi et al. (2014)	Japan	2010	National sales/prescription data	-	12	Poultry	Broilers	Total use	-	Figure 3	Weight of antimicrobial/Weight of animal produced	mg/kg biomass	-	49	2.65	0	0	0	0	0	0	22.45	5.22	0	0	0	0	0	0	0	0	0	0	0	6.9	0	0	0	0	0	0	0	0	0	0	3.01	0	1.54
40	Jarrige et al. (2017)	France	2014	Survey (farms)	93	5	Beef	Veal calves	Total use	-	Figure 1	No. treatments/animal produced	No. treatments/calf	No. treatments per calf based on prescribed daily doses and estimated weight	-	0.15	0	0	0	0	0	0	4.35	0.5	0	0	0	0	0	0	0	0	0	0	0	1	0	0.05	0	0	0	0	0	0	0	0	0.65	0.1	0.15
40	Jarrige et al. (2017)	France	2014	Survey (farms)	93	5	Beef	Veal calves	Total use	-	Figure 1	No. treatments/animal produced	No. treatments/calf	No. treatments per calf based on prescribed daily doses and estimated weight at, a fixed weight of 164kg	-	0.1	0	0	0	0	0	0	2.8	0.4	0	0	0	0	0	0	0	0	0	0	0	0.5	0	0.05	0	0	0	0	0	0	0	0	0.25	0.05	0.15
40	Jarrige et al. (2017)	France	2014	Survey (farms)	93	5	Beef	Veal calves	Total use	-	Figure 1	No. treatments/animal produced	No. treatments/calf	No. treatments per calf based on defined daily doses from the summary of product characteristics (SPC) and a fixed weight of 164kg.	-	0.1	0	0	0	0	0	0	3.35	0.3	0	0	0	0	0	0	0	0	0	0	0	0.45	0	0.1	0	0	0	0	0	0	0	0	0.2	0.05	0.15
46	Jensen et al. (2012)	Denmark	2002	National sales/prescription data	-	12	Swine	Sows/piglets	Total use	-	Table 1	No. doses/Animal produced	ADD200/sow-year	calculated from table 1	6.67313	0.22	0	0	0	0	0	0	0.94	2.37	0	0	0	0	0	0	0	0	0	0	0	0.67	0	0	0	0	1.1	0	0	0	0	0	0	0.04	0
46	Jensen et al. (2012)	Denmark	2003	National sales/prescription data	-	12	Swine	Sows/piglets	Total use	-	Table 1	No. doses/Animal produced	ADD200/sow-year	calculated from table 1	7.50833	0.21	0	0	0	0	0	0	0.97	2.66	0	0	0	0	0	0	0	0	0	0	0	0.6	0	0	0	0	1.1	0	0	0	0	0	0	0.02	0.01
46	Jensen et al. (2012)	Denmark	2004	National sales/prescription data	-	12	Swine	Sows/piglets	Total use	-	Table 1	No. doses/Animal produced	ADD200/sow-year	calculated from table 1	8.01231	0.19	0	0	0	0	0	0	1	2.93	0	0	0	0	0	0	0	0	0	0	0	0.63	0	0	0	0	1.1	0	0	0	0	0	0	0	0.01
46	Jensen et al. (2012)	Denmark	2005	National sales/prescription data	-	12	Swine	Sows/piglets	Total use	-	Table 1	No. doses/Animal produced	ADD200/sow-year	calculated from table 1	7.97697	0.15	0	0	0	0	0	0	0.97	3.01	0	0	0	0	0	0	0	0	0	0	0	0.64	0	0	0	0	1.1	0	0	0	0	0	0	0	0.01
46	Jensen et al. (2012)	Denmark	2006	National sales/prescription data	-	12	Swine	Sows/piglets	Total use	-	Table 1	No. doses/Animal produced	ADD200/sow-year	calculated from table 1	8.27562	0.13	0	0	0	0	0	0	1.09	3.03	0	0	0	0	0	0	0	0	0	0	0	0.69	0	0	0	0	1.1	0	0	0	0	0	0	0.01	0.01
46	Jensen et al. (2012)	Denmark	2007	National sales/prescription data	-	12	Swine	Sows/piglets	Total use	-	Table 1	No. doses/Animal produced	ADD200/sow-year	calculated from table 1	9.75731	0.09	0	0	0	0	0	0	1.46	3.25	0	0	0	0	0	0	0	0	0	0	0	1.13	0	0	0	0	1.5	0	0	0	0	0	0	0.01	0.01
46	Jensen et al. (2012)	Denmark	2008	National sales/prescription data	-	12	Swine	Sows/piglets	Total use	-	Table 1	No. doses/Animal produced	ADD200/sow-year	calculated from table 1	11.0411	0.04	0	0	0	0	0	0	1.55	3.59	0	0	0	0	0	0	0	0	0	0	0	1.16	0	0	0	0	1.5	0	0	0	0	0	0	0	0.01
46	Jensen et al. (2012)	Denmark	2002	National sales/prescription data	-	12	Swine	Weaners	Total use	-	Table 1	No. doses/Animal produced	ADD15/weaner pig produced	calculated from table 1	6.39437	0.98	0	0	0	0	0	0	1.3	0.45	0	0	0	0	0	0	0	0	0	0	0	1.83	0	0	0	0	2.5	0	0	0	0	0	0	0.01	0
46	Jensen et al. (2012)	Denmark	2003	National sales/prescription data	-	12	Swine	Weaners	Total use	-	Table 1	No. doses/Animal produced	ADD15/weaner pig produced	calculated from table 1	6.42482	0.9	0	0	0	0	0	0	1.32	0.56	0	0	0	0	0	0	0	0	0	0	0	1.61	0	0	0	0	2.4	0	0	0	0	0	0	0	0
46	Jensen et al. (2012)	Denmark	2004	National sales/prescription data	-	12	Swine	Weaners	Total use	-	Table 1	No. doses/Animal produced	ADD15/weaner pig produced	calculated from table 1	7.47786	0.85	0	0	0	0	0	0	1.56	0.72	0	0	0	0	0	0	0	0	0	0	0	1.98	0	0	0	0	2.8	0	0	0	0	0	0	0	0.01
46	Jensen et al. (2012)	Denmark	2005	National sales/prescription data	-	12	Swine	Weaners	Total use	-	Table 1	No. doses/Animal produced	ADD15/weaner pig produced	calculated from table 1	7.34809	0.76	0	0	0	0	0	0	1.78	0.64	0	0	0	0	0	0	0	0	0	0	0	1.87	0	0	0	0	2.6	0	0	0	0	0	0	0	0
46	Jensen et al. (2012)	Denmark	2006	National sales/prescription data	-	12	Swine	Weaners	Total use	-	Table 1	No. doses/Animal produced	ADD15/weaner pig produced	calculated from table 1	7.39487	0.76	0	0	0	0	0	0	2.18	0.55	0	0	0	0	0	0	0	0	0	0	0	1.81	0	0	0	0	2.5	0	0	0	0	0	0	0	0
46	Jensen et al. (2012)	Denmark	2007	National sales/prescription data	-	12	Swine	Weaners	Total use	-	Table 1	No. doses/Animal produced	ADD15/weaner pig produced	calculated from table 1	7.92372	0.4	0	0	0	0	0	0	2.92	0.55	0	0	0	0	0	0	0	0	0	0	0	2.07	0	0	0	0	2.7	0	0	0	0	0	0	0	0
46	Jensen et al. (2012)	Denmark	2008	National sales/prescription data	-	12	Swine	Weaners	Total use	-	Table 1	No. doses/Animal produced	ADD15/weaner pig produced	calculated from table 1	7.93792	0.11	0	0	0	0	0	0	3.09	0.51	0	0	0	0	0	0	0	0	0	0	0	1.91	0	0	0	0	2.5	0	0	0	0	0	0	0	0.01
46	Jensen et al. (2012)	Denmark	2002	National sales/prescription data	-	12	Swine	Finishers	Total use	-	Table 1	No. doses/Animal produced	ADD50/finisher pig produced	calculated from table 1	1.71155	0.01	0	0	0	0	0	0	0.4	0.28	0	0	0	0	0	0	0	0	0	0	0	0.49	0	0	0	0	0.65	0	0	0	0	0	0	0	0
46	Jensen et al. (2012)	Denmark	2003	National sales/prescription data	-	12	Swine	Finishers	Total use	-	Table 1	No. doses/Animal produced	ADD50/finisher pig produced	calculated from table 1	1.93578	0.01	0	0	0	0	0	0	0.51	0.32	0	0	0	0	0	0	0	0	0	0	0	0.51	0	0	0	0	0.69	0	0	0	0	0	0	0	0
46	Jensen et al. (2012)	Denmark	2004	National sales/prescription data	-	12	Swine	Finishers	Total use	-	Table 1	No. doses/Animal produced	ADD50/finisher pig produced	calculated from table 1	2.10478	0.01	0	0	0	0	0	0	0.54	0.4	0	0	0	0	0	0	0	0	0	0	0	0.5	0	0	0	0	0.68	0	0	0	0	0	0	0	0
46	Jensen et al. (2012)	Denmark	2005	National sales/prescription data	-	12	Swine	Finishers	Total use	-	Table 1	No. doses/Animal produced	ADD50/finisher pig produced	calculated from table 1	2.32581	0.01	0	0	0	0	0	0	0.61	0.44	0	0	0	0	0	0	0	0	0	0	0	0.52	0	0	0	0	0.7	0	0	0	0	0	0	0	0
46	Jensen et al. (2012)	Denmark	2006	National sales/prescription data	-	12	Swine	Finishers	Total use	-	Table 1	No. doses/Animal produced	ADD50/finisher pig produced	calculated from table 1	2.29057	0.01	0	0	0	0	0	0	0.72	0.44	0	0	0	0	0	0	0	0	0	0	0	0.46	0	0	0	0	0.58	0	0	0	0	0	0	0	0
46	Jensen et al. (2012)	Denmark	2007	National sales/prescription data	-	12	Swine	Finishers	Total use	-	Table 1	No. doses/Animal produced	ADD50/finisher pig produced	calculated from table 1	2.29734	0	0	0	0	0	0	0	0.85	0.44	0	0	0	0	0	0	0	0	0	0	0	0.45	0	0	0	0	0.55	0	0	0	0	0	0	0	0
46	Jensen et al. (2012)	Denmark	2008	National sales/prescription data	-	12	Swine	Finishers	Total use	-	Table 1	No. doses/Animal produced	ADD50/finisher pig produced	calculated from table 1	2.43881	0	0	0	0	0	0	0	0.85	0.41	0	0	0	0	0	0	0	0	0	0	0	0.45	0	0	0	0	0.53	0	0	0	0	0	0	0	0
65	Kuipers et al. (2015)	Netheland	2005-2010	Survey (farms)	35	12	Dairy	Dairy adult cows	Total use	-	Table 4	No. doses/Animal-time	No. doses/animal/year	-	24.66	0.7	0	0	0	0	0	0	0	12.86	0	0	0	0	0	0	0	0	0	0	0	0	0	9.36	0	0	0	0	0	0	0	0	0	0	0
65	Kuipers et al. (2015)	Netheland	2011	Survey (farms)	35	12	Dairy	Dairy adult cows	Total use	-	Table 4	No. doses/Animal-time	No. doses/animal/year	-	26.51	0.58	0	0	0	0	0	0	0	11.87	0	0	0	0	0	0	0	0	0	0	0	0	0	7.96	0	0	0	0	0	0	0	0	0	0	0
65	Kuipers et al. (2015)	Netheland	2012	Survey (farms)	35	12	Dairy	Dairy adult cows	Total use	-	Table 4	No. doses/Animal-time	No. doses/animal/year	-	22.58	0.63	0	0	0	0	0	0	0	12.54	0	0	0	0	0	0	0	0	0	0	0	0	0	0.46	0	0	0	0	0	0	0	0	0	0	0
65	Kuipers et al. (2015)	Netheland	2005-2010	Survey (farms)	35	12	Dairy	Dairy adult cows	Total use	-	Table 4	No. doses/Animal-time	No. doses/animal/year	-	43.15	0	0	0	0	0	0	0	0	42.94	0	0	0	0	0	0	0	0	0	0	0	0	0	0.21	0	0	0	0	0	0	0	0	0	0	0
65	Kuipers et al. (2015)	Netheland	2011	Survey (farms)	35	12	Dairy	Dairy adult cows	Total use	-	Table 4	No. doses/Animal-time	No. doses/animal/year	-	42.79	0	0	0	0	0	0	0	0	41.62	0	0	0	0	0	0	0	0	0	0	0	0	0	1.17	0	0	0	0	0	0	0	0	0	0	0
65	Kuipers et al. (2015)	Netheland	2012	Survey (farms)	35	12	Dairy	Dairy adult cows	Total use	-	Table 4	No. doses/Animal-time	No. doses/animal/year	-	49.4	0	0	0	0	0	0	0	0	49.4	0	0	0	0	0	0	0	0	0	0	0	0	0	0	0	0	0	0	0	0	0	0	0	0	0
65	Kuipers et al. (2015)	Netheland	2005-2010	Survey (farms)	35	12	Dairy	Dairy adult cows	Total use	-	Table 4	No. doses/Animal-time	No. doses/animal/year	-	28.06	0	0	0	0	0	0	0	6.7	7.21	0	0	0	0	0	0	0	0	0	0	0	0	0	7.81	0	0	0	0	0	0	0	0	0	0.91	0
65	Kuipers et al. (2015)	Netheland	2011	Survey (farms)	35	12	Dairy	Dairy adult cows	Total use	-	Table 4	No. doses/Animal-time	No. doses/animal/year	-	25.99	0	0	0	0	0	0	0	7.65	8.23	0	0	0	0	0	0	0	0	0	0	0	0	0	4.34	0	0	0	0	0	0	0	0	0	0.96	0
65	Kuipers et al. (2015)	Netheland	2012	Survey (farms)	35	12	Dairy	Dairy adult cows	Total use	-	Table 4	No. doses/Animal-time	No. doses/animal/year	-	22.85	0	0	0	0	0	0	0	7.47	8.71	0	0	0	0	0	0	0	0	0	0	0	0	0	0.07	0	0	0	0	0	0	0	0	0	0.45	0
56	Merle et al. (2012)	Germany	2007	National sales/prescription data	65	12	Swine	Piglets	Total use	-	Table 3, Figure 1 to 6	No. doses/Animal-time	No. daily doses/Animal-year	-	65.66	0	0	0	0	0	0	0	4	14.5	0	0	0	0	0	0	0	0	0	0	0	6.1	0	0	0	0	0	0	0	0	0	0	0	0.9	0
56	Merle et al. (2012)	Germany	2007	National sales/prescription data	65	12	Swine	Fattening pigs	Total use	-	Table 3, Figure 1 to 6	No. doses/Animal-time	No. daily doses/Animal-year	-	28.95	0	0	0	0	0	0	0	1.3	0.3	0	0	0	0	0	0	0	0	0	0	0	0.06	0	0	0	0	0	0	0	0	0	0	0	0.38	0
56	Merle et al. (2012)	Germany	2007	National sales/prescription data	65	12	Swine	Sows	Total use	-	Table 3, Figure 1 to 6	No. doses/Animal-time	No. daily doses/Animal-year	-	2.91	0	0	0	0	0	0	0	7.35	2.22	0	0	0	0	0	0	0	0	0	0	0	4.9	0	0	0	0	0	0	0	0	0	0	0	0.19	0
56	Merle et al. (2012)	Germany	2007	National sales/prescription data	65	12	Cattle	Calves	Total use	-	Table 3, Figure 1 to 6	No. doses/Animal-time	No. daily doses/Animal-year	-	8.52	0.5	0	0	0	0	0	0	0.76	0.47	0	0	0	0	0	0	0	0	0	0	0	0.16	0	0	0	0	0	0	0	0	0	0	0	0.14	0
56	Merle et al. (2012)	Germany	2007	National sales/prescription data	65	12	Dairy	Dairy cattle	Total use	-	Table 3, Figure 1 to 6	No. doses/Animal-time	No. daily doses/Animal-year	-	1.29	0.42	0	0	0	0	0	0	0.02	1.07	0	0	0	0	0	0	0	0	0	0	0	0.07	0	0	0	0	0	0	0	0	0	0	0	0.23	0
56	Merle et al. (2012)	Germany	2007	National sales/prescription data	65	12	Cattle	Non dairy cattle	Total use	-	Table 3, Figure 1 to 6	No. doses/Animal-time	No. daily doses/Animal-year	-	0.09	0.07	0	0	0	0	0	0	0	0.01	0	0	0	0	0	0	0	0	0	0	0	0	0	0	0	0	0	0	0	0	0	0	0	0	0
56	Merle et al. (2012)	Germany	2007	National sales/prescription data	65	12	Swine	Swine	Total use	-	Table 1	Weight of antimicrobial, no. population at risk denominator	Kg	-	31622	252	0	0	0	0	0	0	17156	7275	0	0	0	0	0	0	0	0	0	0	0	1636	0	0	0	0	0	0	0	0	0	0	702	22	29
56	Merle et al. (2012)	Germany	2007	National sales/prescription data	65	12	Cattle	Cattle	Total use	-	Table 1	Weight of antimicrobial, no. population at risk denominator	Kg	-	4031	120	0	0	0	0	0	0	1940	663	0	0	0	0	0	0	0	0	0	0	0	98	0	0	0	0	0	0	0	0	0	0	27	19	28
72	More et al. (2012)	Ireland	2003	National sales/prescription data	-	12	Dairy	Dairy	Therapeutic (lactating)	-	Table 6	Weight of antimicrobial, no. population at risk denominator	kg	-	653.6	296.6	0	0	0	0	0	0	3.6	225.2	0	0	0	0	0	0	0	0	0	0	0	0.9	0	3	0	0	0	0	0	0	0	0	1.7	0	0
72	More et al. (2012)	Ireland	2003	National sales/prescription data	-	12	Dairy	Dairy	Therapeutic (dry-off)	-	Table 6	Weight of antimicrobial, no. population at risk denominator	kg	-	1224	53.8	0	0	0	0	0	0	0	1022.5	0	0	0	0	0	0	0	0	0	0	0	0	0	0	0	0	0	0	0	0	0	0	0	0	0
72	More et al. (2012)	Ireland	2004	National sales/prescription data	-	12	Dairy	Dairy	Therapeutic (lactating)	-	Table 6	Weight of antimicrobial, no. population at risk denominator	kg	-	581.5	239.8	0	0	0	0	0	0	3.6	196.3	0	0	0	0	0	0	0	0	0	0	0	0.6	0	3.4	0	0	0	0	0	0	0	0	1.5	0	0
72	More et al. (2012)	Ireland	2004	National sales/prescription data	-	12	Dairy	Dairy	Therapeutic (dry-off)	-	Table 6	Weight of antimicrobial, no. population at risk denominator	kg	-	1043.2	43.8	0	0	0	0	0	0	0	843.1	0	0	0	0	0	0	0	0	0	0	0	0	0	0	0	0	0	0	0	0	0	0	0	0	0
72	More et al. (2012)	Ireland	2005	National sales/prescription data	-	12	Dairy	Dairy	Therapeutic (lactating)	-	Table 6	Weight of antimicrobial, no. population at risk denominator	kg	-	556.8	227.6	0	0	0	0	0	0	4.2	194	0	0	0	0	0	0	0	0	0	0	0	0.2	0	5.4	0	0	0	0	0	0	0	0	1.2	0	0
72	More et al. (2012)	Ireland	2005	National sales/prescription data	-	12	Dairy	Dairy	Therapeutic (dry-off)	-	Table 6	Weight of antimicrobial, no. population at risk denominator	kg	-	1006.3	38.6	0	0	0	0	0	0	0	802.5	0	0	0	0	0	0	0	0	0	0	0	0	0	0	0	0	0	0	0	0	0	0	0	0	0
72	More et al. (2012)	Ireland	2006	National sales/prescription data	-	12	Dairy	Dairy	Therapeutic (lactating)	-	Table 6	Weight of antimicrobial, no. population at risk denominator	kg	-	519.1	206.7	0	0	0	0	0	0	3.9	187.1	0	0	0	0	0	0	0	0	0	0	0	0	0	5.1	0	0	0	0	0	0	0	0	0.6	0	0
72	More et al. (2012)	Ireland	2006	National sales/prescription data	-	12	Dairy	Dairy	Therapeutic (dry-off)	-	Table 6	Weight of antimicrobial, no. population at risk denominator	kg	-	900.9	33.7	0	0	0	0	0	0	0	695.8	0	0	0	0	0	0	0	0	0	0	0	0	0	0	0	0	0	0	0	0	0	0	0	0	0
72	More et al. (2012)	Ireland	2007	National sales/prescription data	-	12	Dairy	Dairy	Therapeutic (lactating)	-	Table 6	Weight of antimicrobial, no. population at risk denominator	kg	-	589.2	230.2	0	0	0	0	0	0	4.6	210.4	0	0	0	0	0	0	0	0	0	0	0	0	0	6.2	0	0	0	0	0	0	0	0	17.1	0	0
72	More et al. (2012)	Ireland	2007	National sales/prescription data	-	12	Dairy	Dairy	Therapeutic (dry-off)	-	Table 6	Weight of antimicrobial, no. population at risk denominator	kg	-	1265	32.8	0	0	0	0	0	0	0	1019.6	0	0	0	0	0	0	0	0	0	0	0	0	0	0	0	0	0	0	0	0	0	0	0	0	0
72	More et al. (2012)	Ireland	2008	National sales/prescription data	-	12	Dairy	Dairy	Therapeutic (lactating)	-	Table 6	Weight of antimicrobial, no. population at risk denominator	kg	-	620.6	259.9	0	0	0	0	0	0	11.9	211.6	0	0	0	0	0	0	0	0	0	0	0	0	0	7	0	0	0	0	0	0	0	0	5	0	0
72	More et al. (2012)	Ireland	2008	National sales/prescription data	-	12	Dairy	Dairy	Therapeutic (dry-off)	-	Table 6	Weight of antimicrobial, no. population at risk denominator	kg	-	1278.2	90.1	0	0	0	0	0	0	0	917.5	0	0	0	0	0	0	0	0	0	0	0	0	0	0	0	0	0	0	0	0	0	0	0	0	0
72	More et al. (2012)	Ireland	2009	National sales/prescription data	-	12	Dairy	Dairy	Therapeutic (lactating)	-	Table 6	Weight of antimicrobial, no. population at risk denominator	kg	-	545.4	218	0	0	0	0	0	0	4.4	194.6	0	0	0	0	0	0	0	0	0	0	0	0	0	6.1	0	0	0	0	0	0	0	0	3.1	0	0
72	More et al. (2012)	Ireland	2009	National sales/prescription data	-	12	Dairy	Dairy	Therapeutic (dry-off)	-	Table 6	Weight of antimicrobial, no. population at risk denominator	kg	-	1121.2	66.5	0	0	0	0	0	0	0	779.6	0	0	0	0	0	0	0	0	0	0	0	0	0	1.1	0	0	0	0	0	0	0	0	0	0	0
72	More et al. (2012)	Ireland	2010	National sales/prescription data	-	12	Dairy	Dairy	Therapeutic (lactating)	-	Table 6	Weight of antimicrobial, no. population at risk denominator	kg	-	513.3	170	0	0	0	0	0	0	0	184.2	0	0	0	0	0	0	0	0	0	0	0	0	0	10.3	0	0	0	0	0	0	0	0	3.7	0	0
72	More et al. (2012)	Ireland	2010	National sales/prescription data	-	12	Dairy	Dairy	Therapeutic (dry-off)	-	Table 6	Weight of antimicrobial, no. population at risk denominator	kg	-	1163.3	38.8	0	0	0	0	0	0	0	818.3	0	0	0	0	0	0	0	0	0	0	0	0	0	8.1	0	0	0	0	0	0	0	0	0	0	0
72	More et al. (2017)	Ireland	2003	National sales/prescription data	-	12	Dairy	Dairy-adults	Therapeutic (lactating)	-	Table 1	Weight of antimicrobial, no. population at risk denominator	kg	-	632	269	0	0	0	0	0	0	3.6	201.9	0	0	0	0	0	0	0	0	0	0	0	0.9	0	3	0	0	0	0	0	0	0	0	1.7	0	0
72	More et al. (2017)	Ireland	2004	National sales/prescription data	-	12	Dairy	Dairy-adults	Therapeutic (lactating)	-	Table 1	Weight of antimicrobial, no. population at risk denominator	kg	-	50	238	0	0	0	0	0	0	3.5	177.2	0	0	0	0	0	0	0	0	0	0	0	0.6	0	3.4	0	0	0	0	0	0	0	0	1.5	0	0
72	More et al. (2017)	Ireland	2005	National sales/prescription data	-	12	Dairy	Dairy-adults	Therapeutic (lactating)	-	Table 1	Weight of antimicrobial, no. population at risk denominator	kg	-	537	227	0	0	0	0	0	0	4.1	175.3	0	0	0	0	0	0	0	0	0	0	0	0.2	0	3.2	0	0	0	0	0	0	0	0	1.2	0	0
72	More et al. (2017)	Ireland	2006	National sales/prescription data	-	12	Dairy	Dairy-adults	Therapeutic (lactating)	-	Table 1	Weight of antimicrobial, no. population at risk denominator	kg	-	498	206	0	0	0	0	0	0	2.8	167.8	0	0	0	0	0	0	0	0	0	0	0	0	0	5	0	0	0	0	0	0	0	0	0.6	0	0
72	More et al. (2017)	Ireland	2007	National sales/prescription data	-	12	Dairy	Dairy-adults	Therapeutic (lactating)	-	Table 1	Weight of antimicrobial, no. population at risk denominator	kg	-	567	230	0	0	0	0	0	0	4.6	189.6	0	0	0	0	0	0	0	0	0	0	0	0	0	6.2	0	0	0	0	0	0	0	0	17.1	0	0
72	More et al. (2017)	Ireland	2008	National sales/prescription data	-	12	Dairy	Dairy-adults	Therapeutic (lactating)	-	Table 1	Weight of antimicrobial, no. population at risk denominator	kg	-	601	260	0	0	0	0	0	0	11.9	191.9	0	0	0	0	0	0	0	0	0	0	0	0	0	7	0	0	0	0	0	0	0	0	5	0	0
72	More et al. (2017)	Ireland	2009	National sales/prescription data	-	12	Dairy	Dairy-adults	Therapeutic (lactating)	-	Table 1	Weight of antimicrobial, no. population at risk denominator	kg	-	528	219	0	0	0	0	0	0	4.4	175.4	0	0	0	0	0	0	0	0	0	0	0	0	0	6.2	0	0	0	0	0	0	0	0	3.1	0	0
72	More et al. (2017)	Ireland	2010	National sales/prescription data	-	12	Dairy	Dairy-adults	Therapeutic (lactating)	-	Table 1	Weight of antimicrobial, no. population at risk denominator	kg	-	487	169	0	0	0	0	0	0	0	159	0	0	0	0	0	0	0	0	0	0	0	0	0	10.3	0	0	0	0	0	0	0	0	3.3	0	0
72	More et al. (2017)	Ireland	2011	National sales/prescription data	-	12	Dairy	Dairy-adults	Therapeutic (lactating)	-	Table 1	Weight of antimicrobial, no. population at risk denominator	kg	-	485	171	0	0	0	0	0	0	0	155.8	0	0	0	0	0	0	0	0	0	0	0	0	0	10.8	0	0	0	0	0	0	0	0	3.3	0	0
72	More et al. (2017)	Ireland	2012	National sales/prescription data	-	12	Dairy	Dairy-adults	Therapeutic (lactating)	-	Table 1	Weight of antimicrobial, no. population at risk denominator	kg	-	503	183	0	0	0	0	0	0	0	162.7	0	0	0	0	0	0	0	0	0	0	0	0	0	11.3	0	0	0	0	0	0	0	0	2.1	0	0
72	More et al. (2017)	Ireland	2013	National sales/prescription data	-	12	Dairy	Dairy-adults	Therapeutic (lactating)	-	Table 1	Weight of antimicrobial, no. population at risk denominator	kg	-	470	191	0	0	0	0	0	0	0	121.3	0	0	0	0	0	0	0	0	0	0	0	0	0	11.4	0	0	0	0	0	0	0	0	3.3	0	0
72	More et al. (2017)	Ireland	2014	National sales/prescription data	-	12	Dairy	Dairy-adults	Therapeutic (lactating)	-	Table 1	Weight of antimicrobial, no. population at risk denominator	kg	-	434	163	0	0	0	0	0	0	0	135.3	0	0	0	0	0	0	0	0	0	0	0	0	0	9	0	0	0	0	0	0	0	0	1.7	0	0
72	More et al. (2017)	Ireland	2015	National sales/prescription data	-	12	Dairy	Dairy-adults	Therapeutic (lactating)	-	Table 1	Weight of antimicrobial, no. population at risk denominator	kg	-	447	172	0	0	0	0	0	0	0	137.1	0	0	0	0	0	0	0	0	0	0	0	0	0	8.5	0	0	0	0	0	0	0	0	1.4	0	0
72	More et al. (2017)	Ireland	2003	National sales/prescription data	-	12	Dairy	Dairy-adults	Therapeutic (dry-off)	-	Table 1	Weight of antimicrobial, no. population at risk denominator	kg	-	1218	55.7	0	0	0	0	0	0	0	1015	0	0	0	0	0	0	0	0	0	0	0	0	0	0	0	0	0	0	0	0	0	0	0	0	0
72	More et al. (2017)	Ireland	2004	National sales/prescription data	-	12	Dairy	Dairy-adults	Therapeutic (dry-off)	-	Table 1	Weight of antimicrobial, no. population at risk denominator	kg	-	1038	45.4	0	0	0	0	0	0	0	837	0	0	0	0	0	0	0	0	0	0	0	0	0	0	0	0	0	0	0	0	0	0	0	0	0
72	More et al. (2017)	Ireland	2005	National sales/prescription data	-	12	Dairy	Dairy-adults	Therapeutic (dry-off)	-	Table 1	Weight of antimicrobial, no. population at risk denominator	kg	-	1003	40.3	0	0	0	0	0	0	0	798	0	0	0	0	0	0	0	0	0	0	0	0	0	0	0	0	0	0	0	0	0	0	0	0	0
72	More et al. (2017)	Ireland	2006	National sales/prescription data	-	12	Dairy	Dairy-adults	Therapeutic (dry-off)	-	Table 1	Weight of antimicrobial, no. population at risk denominator	kg	-	896	34.9	0	0	0	0	0	0	0	692	0	0	0	0	0	0	0	0	0	0	0	0	0	0	0	0	0	0	0	0	0	0	0	0	0
72	More et al. (2017)	Ireland	2007	National sales/prescription data	-	12	Dairy	Dairy-adults	Therapeutic (dry-off)	-	Table 1	Weight of antimicrobial, no. population at risk denominator	kg	-	1256	35.8	0	0	0	0	0	0	0	1008	0	0	0	0	0	0	0	0	0	0	0	0	0	0	0	0	0	0	0	0	0	0	0	0	0
72	More et al. (2017)	Ireland	2008	National sales/prescription data	-	12	Dairy	Dairy-adults	Therapeutic (dry-off)	-	Table 1	Weight of antimicrobial, no. population at risk denominator	kg	-	1284	35.8	0	0	0	0	0	0	0	920	0	0	0	0	0	0	0	0	0	0	0	0	0	0	0	0	0	0	0	0	0	0	0	0	0
72	More et al. (2017)	Ireland	2009	National sales/prescription data	-	12	Dairy	Dairy-adults	Therapeutic (dry-off)	-	Table 1	Weight of antimicrobial, no. population at risk denominator	kg	-	1139	67.6	0	0	0	0	0	0	0	795	0	0	0	0	0	0	0	0	0	0	0	0	0	1.1	0	0	0	0	0	0	0	0	0	0	0
72	More et al. (2017)	Ireland	2010	National sales/prescription data	-	12	Dairy	Dairy-adults	Therapeutic (dry-off)	-	Table 1	Weight of antimicrobial, no. population at risk denominator	kg	-	1153	39.9	0	0	0	0	0	0	0	811	0	0	0	0	0	0	0	0	0	0	0	0	0	5.7	0	0	0	0	0	0	0	0	0	0	0
72	More et al. (2017)	Ireland	2011	National sales/prescription data	-	12	Dairy	Dairy-adults	Therapeutic (dry-off)	-	Table 1	Weight of antimicrobial, no. population at risk denominator	kg	-	1288	41.5	0	0	0	0	0	0	0	897	0	0	0	0	0	0	0	0	0	0	0	0	0	22.8	0	0	0	0	0	0	0	0	0	0	0
72	More et al. (2017)	Ireland	2012	National sales/prescription data	-	12	Dairy	Dairy-adults	Therapeutic (dry-off)	-	Table 1	Weight of antimicrobial, no. population at risk denominator	kg	-	1266	105	0	0	0	0	0	0	0	723	0	0	0	0	0	0	0	0	0	0	0	0	0	22.7	0	0	0	0	0	0	0	0	0	0	0
72	More et al. (2017)	Ireland	2013	National sales/prescription data	-	12	Dairy	Dairy-adults	Therapeutic (dry-off)	-	Table 1	Weight of antimicrobial, no. population at risk denominator	kg	-	1359	127	0	0	0	0	0	0	0	781	0	0	0	0	0	0	0	0	0	0	0	0	0	25.6	0	0	0	0	0	0	0	0	0	0	0
72	More et al. (2017)	Ireland	2014	National sales/prescription data	-	12	Dairy	Dairy-adults	Therapeutic (dry-off)	-	Table 1	Weight of antimicrobial, no. population at risk denominator	kg	-	1388	147	0	0	0	0	0	0	0	741	0	0	0	0	0	0	0	0	0	0	0	0	0	22.1	0	0	0	0	0	0	0	0	0	0	0
72	More et al. (2017)	Ireland	2015	National sales/prescription data	-	12	Dairy	Dairy-adults	Therapeutic (dry-off)	-	Table 1	Weight of antimicrobial, no. population at risk denominator	kg	-	1443	148	0	0	0	0	0	0	0	788	0	0	0	0	0	0	0	0	0	0	0	0	0	25.3	0	0	0	0	0	0	0	0	0	0	0
70	Moulin et al. (2008)	France	1999	National sales/prescription data	-	12	Total use	Veterinary medicine	Total use	-	Table 2 and S1	Weight of antimicrobial/Weight of animal treated	mg/PCU	-	76.9	4.54	0	0	0	0	0	0	36.66	7	0	0	0	0	0	0	0	0	0	0	0	0	5.4	0	0	0	0	0	0	0	0	0	0	1.43	0.28
70	Moulin et al. (2008)	France	2000	National sales/prescription data	-	12	Total use	Veterinary medicine	Total use	-	Table 2 and S1	Weight of antimicrobial/Weight of animal treated	mg/PCU	-	79.6	4.93	0	0	0	0	0	0	37.86	7.32	0	0	0	0	0	0	0	0	0	0	0	0	6.18	0	0	0	0	0	0	0	0	0	0	1.21	0.29
70	Moulin et al. (2008)	France	2001	National sales/prescription data	-	12	Total use	Veterinary medicine	Total use	-	Table 2 and S1	Weight of antimicrobial/Weight of animal treated	mg/PCU	-	77.3	4.97	0	0	0	0	0	0	37.46	6.99	0	0	0	0	0	0	0	0	0	0	0	0	6.74	0	0	0	0	0	0	0	0	0	0	1.2	0.28
70	Moulin et al. (2008)	France	2002	National sales/prescription data	-	12	Total use	Veterinary medicine	Total use	-	Table 2 and S1	Weight of antimicrobial/Weight of animal treated	mg/PCU	-	77.1	5.03	0	0	0	0	0	0	36.64	7.4	0	0	0	0	0	0	0	0	0	0	0	0	7.49	0	0	0	0	0	0	0	0	0	0	1.34	0.34
70	Moulin et al. (2008)	France	2003	National sales/prescription data	-	12	Total use	Veterinary medicine	Total use	-	Table 2 and S1	Weight of antimicrobial/Weight of animal treated	mg/PCU	-	78	4.73	0	0	0	0	0	0	38.76	7.32	0	0	0	0	0	0	0	0	0	0	0	0	7.34	0	0	0	0	0	0	0	0	0	0	1.29	0.28
70	Moulin et al. (2008)	France	2004	National sales/prescription data	-	12	Total use	Veterinary medicine	Total use	-	Table 2 and S1	Weight of antimicrobial/Weight of animal treated	mg/PCU	-	79.7	4.81	0	0	0	0	0	0	40.08	7.04	0	0	0	0	0	0	0	0	0	0	0	0	7.29	0	0	0	0	0	0	0	0	0	0	1.26	0.33
70	Moulin et al. (2008)	France	2005	National sales/prescription data	-	12	Total use	Veterinary medicine	Total use	-	Table 2 and S1	Weight of antimicrobial/Weight of animal treated	mg/PCU	-	83.6	4.93	0	0	0	0	0	0	42.15	7.42	0	0	0	0	0	0	0	0	0	0	0	0	7.51	0	0	0	0	0	0	0	0	0	0	1.39	0.32
70	Moulin et al. (2008)	France	1999	National sales/prescription data	-	12	Total use	Veterinary medicine	Total use	-	Figure 1 and S1	Weight of antimicrobial, no. population at risk denominator	tonnes	-	1316.31	77.7	0	0	0	0	0	0	627.65	119.91	0	0	0	0	0	0	0	0	0	0	0	92.54	92.54	0	0	0	0	0	0	0	0	0	0	24.48	4.74
70	Moulin et al. (2008)	France	2000	National sales/prescription data	-	12	Total use	Veterinary medicine	Total use	-	Figure 1 and S1	Weight of antimicrobial, no. population at risk denominator	tonnes	-	1386.22	85.81	0	0	0	0	0	0	659.1	127.44	0	0	0	0	0	0	0	0	0	0	0	107.55	107.55	0	0	0	0	0	0	0	0	0	0	21.04	5.12
70	Moulin et al. (2008)	France	2001	National sales/prescription data	-	12	Total use	Veterinary medicine	Total use	-	Figure 1 and S1	Weight of antimicrobial, no. population at risk denominator	tonnes	-	1380.31	88.86	0	0	0	0	0	0	669.19	124.86	0	0	0	0	0	0	0	0	0	0	0	120.46	120.46	0	0	0	0	0	0	0	0	0	0	21.4	4.94
70	Moulin et al. (2008)	France	2002	National sales/prescription data	-	12	Total use	Veterinary medicine	Total use	-	Figure 1 and S1	Weight of antimicrobial, no. population at risk denominator	tonnes	-	1331.53	86.82	0	0	0	0	0	0	632.71	127.72	0	0	0	0	0	0	0	0	0	0	0	129.34	129.34	0	0	0	0	0	0	0	0	0	0	23.21	5.94
70	Moulin et al. (2008)	France	2003	National sales/prescription data	-	12	Total use	Veterinary medicine	Total use	-	Figure 1 and S1	Weight of antimicrobial, no. population at risk denominator	tonnes	-	1304.76	79.14	0	0	0	0	0	0	648.07	122.48	0	0	0	0	0	0	0	0	0	0	0	122.79	122.79	0	0	0	0	0	0	0	0	0	0	21.6	4.64
70	Moulin et al. (2008)	France	2004	National sales/prescription data	-	12	Total use	Veterinary medicine	Total use	-	Figure 1 and S1	Weight of antimicrobial, no. population at risk denominator	tonnes	-	1273.14	76.74	0	0	0	0	0	0	640.01	112.36	0	0	0	0	0	0	0	0	0	0	0	116.38	116.38	0	0	0	0	0	0	0	0	0	0	20.09	5.21
70	Moulin et al. (2008)	France	2005	National sales/prescription data	-	12	Total use	Veterinary medicine	Total use	-	Figure 1 and S1	Weight of antimicrobial, no. population at risk denominator	tonnes	-	1319.65	77.8	0	0	0	0	0	0	665.75	117.19	0	0	0	0	0	0	0	0	0	0	0	118.55	118.55	0	0	0	0	0	0	0	0	0	0	21.92	5.01
96	Nguyen et al. (2015)	Vietnam	2012-2013	Survey (farms)	208	3	Poultry	Chickens	Total use	Oral	Table 3	No. doses/Animal-time	nDDD/1,000 chicken-days	-	370.6	18	0	0	0	0	0	0	90.8	52.1	0	0	0	0	0	0	0	0	0	0	0	73.3	0	0	0	0	0	0	0	0	0	0	15.5	0	6.4
85	Nobrega et al. (2017)	Canada	2015-2016	Survey (farms)	51	24	Dairy	Dairy	Total use	-	Table 2 (ADUR TR column)	No. doses/Animal-time	nADD/100 cow-years	-	172.1	0	0	0	0	0	0	0	11.3	48.8	0	0	0	0	0	0	0	32.2	0	0	0	2.8	0	39.3	0	0	0	0	0	0	0	0	0	3.9	2.6
93	Pereyra et al. (2015)	Argentina	2010	Survey (farms)	18	12	Dairy	Cows	Therapeutic (mastitis)	Intramammary	Table 5	No. doses/Animal-time	nDDDA/cow-year	-	0.44	0.27	0	0	0	0	0	0	0	0	0	0	0	0	0	0	0	0	0	0	0	0	0	0	0	0	0	0	0	0	0	0	0	0	0
93	Pereyra et al. (2015)	Argentina	2010	Survey (farms)	18	12	Dairy	Cows	Therapeutic (mastitis)	Injectable/Parenteral/Intraterine	Table 5	No. doses/Animal-time	nDDDA/cow-year	-	0.33	0.04	0	0	0	0	0	0	0	0	0	0	0	0	0	0	0	0	0	0	0	0	0	0	0	0	0	0	0	0	0	0	0	0	0
93	Pereyra et al. (2015)	Argentina	2010	Survey (farms)	18	12	Dairy	Cows	Therapeutic (dry-off)	Intramammary	Table 5	No. doses/Animal-time	nDDDA/cow-year	-	0.26	0.01	0	0	0	0	0	0	0	0	0	0	0	0	0	0	0	0	0	0	0	0	0	0	0	0	0	0	0	0	0	0	0	0	0
93	Pereyra et al. (2015)	Argentina	2010	Survey (farms)	18	12	Dairy	Cows	Therapeutic (foot infections)	Injectable/Parenteral/Intraterine	Table 5	No. doses/Animal-time	nDDDA/cow-year	-	0.31	0.07	0	0	0	0	0	0	0	0	0	0	0	0	0	0	0	0	0	0	0	0	0	0	0	0	0	0	0	0	0	0	0	0	0
93	Pereyra et al. (2015)	Argentina	2010	Survey (farms)	18	12	Dairy	Cows	Therapeutic (other)	Injectable/Parenteral/Intraterine	Table 5	No. doses/Animal-time	nDDDA/cow-year	Other disease (Uterine infections)	0.6	0.5	0	0	0	0	0	0	0	0	0	0	0	0	0	0	0	0	0	0	0	0	0	0	0	0	0	0	0	0	0	0	0	0	0
93	Pereyra et al. (2015)	Argentina	2010	Survey (farms)	18	12	Dairy	Cows	Therapeutic (respiratory infections)	Injectable/Parenteral/Intraterine	Table 5	No. doses/Animal-time	nDDDA/cow-year	-	0.12	0.02	0	0	0	0	0	0	0	0	0	0	0	0	0	0	0	0	0	0	0	0	0	0	0	0	0	0	0	0	0	0	0	0	0
93	Pereyra et al. (2015)	Argentina	2010	Survey (farms)	11	12	Dairy	Preweaning calves	Therapeutic (enteric infections)	-	Table 6	No. doses/Animal-time	nDDDA/pre weaned calf-year	-	0.44	0.12	0	0	0	0	0	0	0.03	0.09	0	0	0	0	0	0	0	0	0	0	0	0	0	0	0	0	0	0	0	0	0	0	0.02	0	0
93	Pereyra et al. (2015)	Argentina	2010	Survey (farms)	11	12	Dairy	Preweaning calves	Therapeutic (respiratory infections)	-	Table 6	No. doses/Animal-time	nDDDA/pre weaned calf-year	-	0.06	0	0	0	0	0	0	0	0.01	0.01	0	0	0	0	0	0	0	0	0	0	0	0.03	0	0	0	0	0	0	0	0	0	0	0	0	0
93	Pereyra et al. (2015)	Argentina	2010	Survey (farms)	11	12	Dairy	Preweaning calves	Therapeutic (other)	-	Table 6	No. doses/Animal-time	nDDDA/pre weaned calf-year	Other disease (Onphalophebitis)	0.016	0	0	0	0	0	0	0	0.01	0	0	0	0	0	0	0	0	0	0	0	0	0	0	0	0	0	0	0	0	0	0	0	0	0	0
57	Van Rennings et al. (2015)	Germany	2011	Survey (farms)	495	12	Swine	Breeders/Sows	Total use	-	Table 3 and Table 4	No. doses/Animal-time	Number of doses per 100 animal-days	-	0.86	0.06	0	0	0	0	0	0	0.39	0.17	0	0	0	0	0	0	0	0	0	0	0	0.05	0	0	0	0	0	0	0	0	0	0	0	0.15	0.02
57	Van Rennings et al. (2015)	Germany	2011	Survey (farms)	495	12	Swine	Sucklers	Total use	-	Table 3 and Table 4	No. doses/Animal-time	Number of doses per 100 animal-days	-	14.74	1.15	0	0	0	0	0	0	3.46	4.33	0	0	0	0	0	0	0	0	0	0	0	1.42	0	0	0	0	0	0	0	0	0	0	0	0.56	0.75
57	Van Rennings et al. (2015)	Germany	2011	Survey (farms)	495	12	Swine	Weaners	Total use	-	Table 3 and Table 4	No. doses/Animal-time	Number of doses per 100 animal-days	-	6.62	0.12	0	0	0	0	0	0	3.2	2.2	0	0	0	0	0	0	0	0	0	0	0	0.31	0	0	0	0	0	0	0	0	0	0	0	0.1	0.08
57	Van Rennings et al. (2015)	Germany	2011	Survey (farms)	495	12	Swine	Growers/Finishers	Total use	-	Table 3 and Table 4	No. doses/Animal-time	Number of doses per 100 animal-days	-	3.67	0.09	0	0	0	0	0	0	2.16	0.81	0	0	0	0	0	0	0	0	0	0	0	0.25	0	0	0	0	0	0	0	0	0	0	0.71	0.07	0.04
57	Van Rennings et al. (2015)	Germany	2011	Survey (farms)	495	12	Swine	Sows	Total use	-	Figure 1 to 4	No. doses/Animal-time	nDDD/100 animal-days	-	0.86	0.06	0	0	0	0	0	0	0.39	0.17	0	0	0	0	0	0	0	0	0	0	0	0.05	0	0	0	0	0	0	0	0	0	0	0	0.15	0.02
57	Van Rennings et al. (2015)	Germany	2011	Survey (farms)	495	12	Swine	Suckling piglets	Total use	-	Figure 1 to 4	No. doses/Animal-time	nDDD/100 animal-days	-	14.74	1.15	0	0	0	0	0	0	3.46	4.33	0	0	0	0	0	0	0	0	0	0	0	1.42	0	0	0	0	0	0	0	0	0	0	0	0.56	0.75
57	Van Rennings et al. (2015)	Germany	2011	Survey (farms)	495	12	Swine	Weaners	Total use	-	Figure 1 to 4	No. doses/Animal-time	nDDD/100 animal-days	-	6.62	0.12	0	0	0	0	0	0	3.2	2.2	0	0	0	0	0	0	0	0	0	0	0	0.31	0	0	0	0	0	0	0	0	0	0	0	0.1	0.08
57	Van Rennings et al. (2015)	Germany	2011	Survey (farms)	495	12	Swine	Fattening pigs	Total use	-	Figure 1 to 4	No. doses/Animal-time	nDDD/100 animal-days	-	3.67	0.09	0	0	0	0	0	0	2.16	0.81	0	0	0	0	0	0	0	0	0	0	0	0.25	0	0	0	0	0	0	0	0	0	0	0.71	0.07	0.04
57	Van Rennings et al. (2015)	Germany	2011	Survey (farms)	495	12	Swine	Sows	Total use	-	Table 2	Weight of antimicrobial, no. population at risk denominator	kg	-	-	10	0	0	0	0	0	0	1170	240	0	0	0	0	0	0	0	0	0	0	0	20	0	0	0	0	0	0	0	0	0	0	0	8	5
57	Van Rennings et al. (2015)	Germany	2011	Survey (farms)	495	12	Swine	Suckling piglets	Total use	-	Table 2	Weight of antimicrobial, no. population at risk denominator	kg	-	-	70	0	0	0	0	0	0	820	1470	0	0	0	0	0	0	0	0	0	0	0	100	0	0	0	0	0	0	0	0	0	0	0	5	5
57	Van Rennings et al. (2015)	Germany	2011	Survey (farms)	495	12	Swine	Weaners	Total use	-	Table 2	Weight of antimicrobial, no. population at risk denominator	kg	-	-	100	0	0	0	0	0	0	2200	2700	0	0	0	0	0	0	0	0	0	0	0	150	0	0	0	0	0	0	0	0	0	0	0	10	10
57	Van Rennings et al. (2015)	Germany	2011	Survey (farms)	495	12	Swine	Fattening pigs	Total use	-	Table 2	Weight of antimicrobial, no. population at risk denominator	kg	-	-	50	0	0	0	0	0	0	3200	2350	0	0	0	0	0	0	0	0	0	0	0	1800	0	0	0	0	0	0	0	0	0	0	0	10	10
32	Schaekel et al. (2017)	Germany	2013	National sales/prescription data	-	6	Swine	Sucklers	Total use	-	Table 2, 3, 4, 5	No. doses/Animal-time	nUDD/farm size	-	-	2.17	0	0	0	0	0	0	2.93	9.49	0	0	0	0	0	0	0	0	0	0	0	2.15	0	0.83	0	0	0	0	0	0	0	0	0	0.44	0
32	Schaekel et al. (2017)	Germany	2014	National sales/prescription data	-	6	Swine	Sucklers	Total use	-	Table 2, 3, 4, 5	No. doses/Animal-time	nUDD/farm size	-	-	1.73	0	0	0	0	0	0	1.11	7.21	0	0	0	0	0	0	0	0	0	0	0	2.91	0	2.62	0	0	0	0	0	0	0	0	0	1.23	0.06
32	Schaekel et al. (2017)	Germany	2014	National sales/prescription data	-	6	Swine	Sucklers	Total use	-	Table 2, 3, 4, 5	No. doses/Animal-time	nUDD/farm size	-	-	2.02	0	0	0	0	0	0	1.14	10.67	0	0	0	0	0	0	0	0	0	0	0	4.41	0	3.83	0	0	0	0	0	0	0	0	0	1.67	0.08
32	Schaekel et al. (2017)	Germany	2015	National sales/prescription data	-	6	Swine	Sucklers	Total use	-	Table 2, 3, 4, 5	No. doses/Animal-time	nUDD/farm size	-	-	2.05	0	0	0	0	0	0	0.6	7.88	0	0	0	0	0	0	0	0	0	0	0	6.28	0	3.8	0	0	0	0	0	0	0	0	0	1.63	0.09
32	Schaekel et al. (2017)	Germany	2013	National sales/prescription data	-	6	Swine	Weaners	Total use	-	Table 2, 3, 4, 5	No. doses/Animal-time	nUDD/farm size	-	-	0.15	0	0	0	0	0	0	1.24	1.92	0	0	0	0	0	0	0	0	0	0	0	0.54	0	0.04	0	0	0	0	0	0	0	0	0.01	0.09	0.02
32	Schaekel et al. (2017)	Germany	2014	National sales/prescription data	-	6	Swine	Weaners	Total use	-	Table 2, 3, 4, 5	No. doses/Animal-time	nUDD/farm size	-	-	0.29	0	0	0	0	0	0	1.73	2.89	0	0	0	0	0	0	0	0	0	0	0	0.94	0	0.07	0	0	0	0	0	0	0	0	0	0.16	0.03
32	Schaekel et al. (2017)	Germany	2014	National sales/prescription data	-	6	Swine	Weaners	Total use	-	Table 2, 3, 4, 5	No. doses/Animal-time	nUDD/farm size	-	-	0.32	0	0	0	0	0	0	2.05	3.64	0	0	0	0	0	0	0	0	0	0	0	0.95	0	0.07	0	0	0	0	0	0	0	0	0	0.17	0.03
32	Schaekel et al. (2017)	Germany	2015	National sales/prescription data	-	6	Swine	Weaners	Total use	-	Table 2, 3, 4, 5	No. doses/Animal-time	nUDD/farm size	-	-	0.27	0	0	0	0	0	0	1.67	2.99	0	0	0	0	0	0	0	0	0	0	0	0.76	0	0.05	0	0	0	0	0	0	0	0	0.01	0.14	0.04
32	Schaekel et al. (2017)	Germany	2013	National sales/prescription data	-	6	Swine	Fattening pigs	Total use	-	Table 2, 3, 4, 5	No. doses/Animal-time	nUDD/farm size	-	-	0.08	0	0	0	0	0	0	1.29	1.13	0	0	0	0	0	0	0	0	0	0	0	0.71	0	0.01	0	0	0	0	0	0	0	0	0.01	0.07	0.02
32	Schaekel et al. (2017)	Germany	2014	National sales/prescription data	-	6	Swine	Fattening pigs	Total use	-	Table 2, 3, 4, 5	No. doses/Animal-time	nUDD/farm size	-	-	0.06	0	0	0	0	0	0	0.7	0.65	0	0	0	0	0	0	0	0	0	0	0	0.37	0	648	0	0	0	0	0	0	0	0	48	0.05	0.01
32	Schaekel et al. (2017)	Germany	2014	National sales/prescription data	-	6	Swine	Fattening pigs	Total use	-	Table 2, 3, 4, 5	No. doses/Animal-time	nUDD/farm size	-	-	0.08	0	0	0	0	0	0	0.91	0.82	0	0	0	0	0	0	0	0	0	0	0	0.43	0	63	0	0	0	0	0	0	0	0	69	0.06	0.02
32	Schaekel et al. (2017)	Germany	2015	National sales/prescription data	-	6	Swine	Fattening pigs	Total use	-	Table 2, 3, 4, 5	No. doses/Animal-time	nUDD/farm size	-	-	0.05	0	0	0	0	0	0	0	0	0	0	0	0	0	0	0	0	0	0	0	0	0	0	0	0	0	0	0	0	0	0	0	0	0
35	Scopetta et al. (2017)	Italy	2016	Survey (farms)	14	12	Swine	Total (suckling piglets, weaners, sows and boars)	Total use	-	Table 1	No. doses/Animal-time	DDDs/1,000 animal-years	-	7295.61	240.09	0	0	0	0	0	0	1081.95	1314.79	0	0	0	0	0	0	0	0	0	0	0	1256.74	0	348.05	0	0	0	0	0	0	0	0	4.33	353.14	149.75
35	Scopetta et al. (2017)	Italy	2016	Survey (farms)	14	12	Swine	Suckling piglets and weaners,	Total use	-	Table 2	No. doses/Animal-time	DDDs/1,000 animal-years	-	4166.73	325.85	0	0	0	0	0	0	603.18	789.81	0	0	0	0	0	0	0	0	0	0	0	182.75	0	378.41	0	0	0	0	0	0	0	0	0	200.01	138.23
35	Scopetta et al. (2017)	Italy	2016	Survey (farms)	14	12	Swine	Sows and boars	Total use	-	Table 2	No. doses/Animal-time	DDDs/1,000 animal-years	-	17325.7	103.05	0	0	0	0	0	0	2478.46	3524.07	0	0	0	0	0	0	0	0	0	0	0	4469.27	0	1.7	0	0	0	0	0	0	0	0	16.65	648.86	200.58
68	Sjolund et al (2016)	Sweden	2013	Survey (farms)	60	12	Swine	Suckling piglets	Total use	-	Table 2	No. doses/Animal-time	TI-ADD/1,000 animal-days	Several EU countries	61.689	0.03	0	0	0	0	0	0	26.61	6.55	0	0	0	0	0	0	0	0	0	0	0	11.03	0	0.42	0	0	0	0	0	0	0	0	0	2.95	0.34
68	Sjolund et al (2016)	Sweden	2013	Survey (farms)	60	12	Swine	Weaners	Total use	-	Table 2	No. doses/Animal-time	TI-ADD/1,000 animal-days	Several EU countries	69.742	0.12	0	0	0	0	0	0	21.48	25.05	0	0	0	0	0	0	0	0	0	0	0	11.78	0	0.06	0	0	0	0	0	0	0	0	0	1.44	0.17
68	Sjolund et al (2016)	Sweden	2013	Survey (farms)	60	12	Swine	Finishers	Total use	-	Table 2	No. doses/Animal-time	TI-ADD/1,000 animal-days	Several EU countries	382.596	3.03	0	0	0	0	0	0	4.2	134.95	0	0	0	0	0	0	0	0	0	0	0	142.08	0	56.14	0	0	0	0	0	0	0	0	0	19.07	1.75
68	Sjolund et al (2016)	Sweden	2013	Survey (farms)	60	12	Swine	Breeding pigs	Total use	-	Table 2	No. doses/Animal-time	TI-ADD/1,000 animal-days	Several EU countries	1053.11	27.71	0	0	0	0	0	0	181.16	412.88	0	0	0	0	0	0	0	0	0	0	0	85.7	0	2.92	0	0	0	0	0	0	0	0	0	9.31	0.27
43	Stege et al. (2003)	Denmark	2001	National sales/prescription data	-	1	Swine	Swine	Total use	-	Figure 2 and text	Weight of antimicrobial	kg/year (country data)	-	23731	9000	0	0	0	0	0	0	23731	16500	0	0	0	0	0	0	0	0	0	0	0	9500	0	0	0	0	0	0	0	0	0	0	0	0	0
43	Stege et al. (2003)	Denmark	2001	National sales/prescription data	-	1	Cattle	Cattle	Total use	-	Figure 2 and text	Weight of antimicrobial	kg/year (country data)	-	1829	229	0	0	0	0	0	0	250	550	0	0	0	0	0	0	0	0	0	0	0	100	0	0	0	0	0	0	0	0	0	0	0	100	100
31	Stevens et al. (2016)	Belgium	2012	Survey (farms)	57	9	Dairy	Dairy adult cows	Total use	-	Table 3 and Table 4	No. doses/Animal-time	nDDDAs/1,000 cow/day	-	20.78	0.01	0	0	0	1.05	2.24	0.15	0.34	3.73	0	0	0	0	0	0	0	0	0.66	1.04	0.08	1.11	0	7.99	0	0	0	0	0	0	0	2.24	0	0.65	0
31	Stevens et al. (2016)	Belgium	2012	Survey (farms)	57	9	Dairy	Dairy adult cows	Therapeutic (dry-off)	-	Table 3 and Table 4	No. doses/Animal-time	nDDDAs/1,000 cow/day	-	6.89	0	0	0	0	0.01	0	0	0	1.74	0	0	0	0	0	0	0	0	0.38	0.01	0	0	0	3.33	0	0	0	0	0	0	0	0	0	0	0
31	Stevens et al. (2016)	Belgium	2012	Survey (farms)	57	9	Dairy	Dairy adult cows	Therapeutic (mastitis)	-	Table 3 and Table 4	No. doses/Animal-time	nDDDAs/1,000 cow/day	-	6.3	0	0	0	0	0.72	2.24	0.08	0	0.04	0	0	0	0	0	0	0	0	0.28	0.72	0	0	0	1.95	0	0	0	0	0	0	0	2.24	0	0	0
31	Stevens et al. (2016)	Belgium	2012	Survey (farms)	57	9	Dairy	Dairy adult cows	Theraupeutic (systemic)	-	Table 3 and Table 4	No. doses/Animal-time	nDDDAs/1,000 cow/day	-	7.44	0.01	0	0	0	0.31	0	0.07	0.34	1.95	0	0	0	0	0	0	0	0	0	0.31	0.08	1.11	0	2.71	0	0	0	0	0	0	0	0	0	0.65	0
53	Stevens et al. (2018)	Belgium	2013-1014	Survey (farms)	56	12	Dairy	Dairy adult cows	Total use	-	Table 1	No. doses/Animal-time	nDDDAs/1,000 cow/day	-	-	0	0	0	0	0	0	0	0	3.23	0.6	1.59	0	1.71	18.73	10.12	0	0	0	0	0	0	0	0	2.95	3.57	0	0	0	0	0	0	0	0	0
53	Stevens et al. (2018)	Belgium	2013-1014	Survey (farms)	56	12	Dairy	Dairy adult cows	Therapeutic (mastitis)	Intramammary	Table 1	No. doses/Animal-time	nDDDAs/1,000 cow/day	-	-	0	0	0	0	0	0	0	0	0.01	0.35	0.24	0	0.07	5.2	3.48	0	0	0	0	0	0	0	0	1.38	1.38	0	0	0	0	0	0	0	0	0
53	Stevens et al. (2018)	Belgium	2013-1014	Survey (farms)	56	12	Dairy	Dairy adult cows	Therapeutic (dry-off)	Intramammary	Table 1	No. doses/Animal-time	nDDDAs/1,000 cow/day	-	-	0	0	0	0	0	0	0	0	1.3	0.26	1.28	0	0.27	6.7	4.52	0	0	0	0	0	0	0	0	1.92	1.92	0	0	0	0	0	0	0	0	0
53	Stevens et al. (2018)	Belgium	2013-1014	Survey (farms)	56	12	Dairy	Dairy adult cows	Theraupeutic (systemic)	Injectable/Parenteral/Intraterine	Table 1	No. doses/Animal-time	nDDDAs/1,000 cow/day	-	-	0	0	0	0	0	0	0	0.23	1.92	0	0.08	0.39	1.29	6.73	2.1	0	0	0	0	0.09	0.93	0	0	0.03	0.3	0	0	0	0	0	0	0	0	0
60	Trauffler et al. (2014a)	Austria	2008	Survey (farms)	75	12	Swine	-	Total use	-	Table 1	No. doses/Weight of animal-time	nUDD(kg/kg/year)	-	4.81	0	0	0	0	0	0	0	0	0	0	0	0	0	0	0	0	0	0	0	0	1.51	0	0.05	0	0	0	0	0	0	0	0	0	0.04	0
60	Trauffler et al. (2014a)	Austria	2009	Survey (farms)	75	12	Swine	-	Total use	-	Table 1	No. doses/Weight of animal-time	nUDD(kg/kg/year)	-	5.3	0	0	0	0	0	0	0	0	0	0	0	0	0	0	0	0	0	0	0	0	0.98	0	0.05	0	0	0	0	0	0	0	0	0	0.04	0
60	Trauffler et al. (2014a)	Austria	2010	Survey (farms)	75	12	Swine	-	Total use	-	Table 1	No. doses/Weight of animal-time	nUDD(kg/kg/year)	-	4.63	0	0	0	0	0	0	0	0	0	0	0	0	0	0	0	0	0	0	0	0	0.79	0	0.07	0	0	0	0	0	0	0	0	0	0.04	0
60	Trauffler et al. (2014a)	Austria	2011	Survey (farms)	75	12	Swine	-	Total use	-	Table 1	No. doses/Weight of animal-time	nUDD(kg/kg/year)	-	4.77	0	0	0	0	0	0	0	0	0	0	0	0	0	0	0	0	0	0	0	0	0.62	0	0.07	0	0	0	0	0	0	0	0	0	0.04	0
60	Trauffler et al. (2014a)	Austria	Average(2008-2011)	Survey (farms)	75	12	Swine	-	Total use	-	Table 1	No. doses/Weight of animal-time	nUDD(kg/kg/year)	-	4.88	0	0	0	0	0	0	0	0	0	0	0	0	0	0	0	0	0	0	0	0	0.98	0	0.06	0	0	0	0	0	0	0	0	0	0.04	0
60	Trauffler et al. (2014a)	Austria	2008	Survey (farms)	75	12	Swine	-	Total use	-	Table 1	No. doses/Weight of animal-time	nADD(kg/kg/year)	-	2.25	0	0	0	0	0	0	0	0	0	0	0	0	0	0	0	0	0	0	0	0	0.21	0	0.04	0	0	0	0	0	0	0	0	0	0.05	0
60	Trauffler et al. (2014a)	Austria	2009	Survey (farms)	75	12	Swine	-	Total use	-	Table 1	No. doses/Weight of animal-time	nADD(kg/kg/year)	-	1.98	0	0	0	0	0	0	0	0	0	0	0	0	0	0	0	0	0	0	0	0	0.13	0	0.04	0	0	0	0	0	0	0	0	0	0.04	0
60	Trauffler et al. (2014a)	Austria	2010	Survey (farms)	75	12	Swine	-	Total use	-	Table 1	No. doses/Weight of animal-time	nADD(kg/kg/year)	-	1.77	0	0	0	0	0	0	0	0	0	0	0	0	0	0	0	0	0	0	0	0	0.12	0	0.05	0	0	0	0	0	0	0	0	0	0.04	0
60	Trauffler et al. (2014a)	Austria	2011	Survey (farms)	75	12	Swine	-	Total use	-	Table 1	No. doses/Weight of animal-time	nADD(kg/kg/year)	-	1.79	0	0	0	0	0	0	0	0	0	0	0	0	0	0	0	0	0	0	0	0	0.11	0	0.04	0	0	0	0	0	0	0	0	0	0.05	0
60	Trauffler et al. (2014a)	Austria	Average(2008-2011)	Survey (farms)	75	12	Swine	-	Total use	-	Table 1 and Table 3	No. doses/Weight of animal-time	nADD(kg/kg/year)	-	1.95	0	0	0	0	0	0	0	0	0	0	0	0	0	0	0	0	0.03	0	0	0	0.14	0	0.04	0	0	0	0	0	0	0	0	0	0.05	0
60	Trauffler et al. (2014a)	Austria	2008	Survey (farms)	75	12	Swine	-	Total use	-	Table 1	No. doses/Weight of animal-time	nPrDD(kg/kg/year)	-	2.88	0	0	0	0	0	0	0	0	0	0	0	0	0	0	0	0	0	0	0	0	0.59	0	0.04	0	0	0	0	0	0	0	0	0	0.06	0
60	Trauffler et al. (2014a)	Austria	2009	Survey (farms)	75	12	Swine	-	Total use	-	Table 1	No. doses/Weight of animal-time	nPrDD(kg/kg/year)	-	2.68	0	0	0	0	0	0	0	0	0	0	0	0	0	0	0	0	0	0	0	0	0.45	0	0.04	0	0	0	0	0	0	0	0	0	0.05	0
60	Trauffler et al. (2014a)	Austria	2010	Survey (farms)	75	12	Swine	-	Total use	-	Table 1	No. doses/Weight of animal-time	nPrDD(kg/kg/year)	-	2.16	0	0	0	0	0	0	0	0	0	0	0	0	0	0	0	0	0	0	0	0	0.42	0	0.05	0	0	0	0	0	0	0	0	0	0.05	0
60	Trauffler et al. (2014a)	Austria	2011	Survey (farms)	75	12	Swine	-	Total use	-	Table 1	No. doses/Weight of animal-time	nPrDD(kg/kg/year)	-	2.32	0	0	0	0	0	0	0	0	0	0	0	0	0	0	0	0	0	0	0	0	0.35	0	0.04	0	0	0	0	0	0	0	0	0	0.06	0
60	Trauffler et al. (2014a)	Austria	Average(2008-2011)	Survey (farms)	75	12	Swine	-	Total use	-	Table 1	No. doses/Weight of animal-time	nPrDD(kg/kg/year)	-	2.51	0	0	0	0	0	0	0	0	0	0	0	0	0	0	0	0	0	0	0	0	0.45	0	0.04	0	0	0	0	0	0	0	0	0	0.06	0
60	Trauffler et al. (2014a)	Austria	2008	Survey (farms)	49	12	Swine	Farrow to finish pigs	Total use	-	Table 2	No. doses/Weight of animal-time	nADDkg/kg/year	-	1.48	0	0	0	0	0	0	0	0	0	0	0	0	0	0	0	0	0	0	0	0	0.09	0	0.04	0	0	0	0	0	0	0	0	0	0.05	0
60	Trauffler et al. (2014a)	Austria	2009	Survey (farms)	49	12	Swine	Farrow to finish pigs	Total use	-	Table 2	No. doses/Weight of animal-time	nADDkg/kg/year	-	1.48	0	0	0	0	0	0	0	0	0	0	0	0	0	0	0	0	0	0	0	0	0.09	0	0.04	0	0	0	0	0	0	0	0	0	0.05	0
60	Trauffler et al. (2014a)	Austria	2010	Survey (farms)	49	12	Swine	Farrow to finish pigs	Total use	-	Table 2	No. doses/Weight of animal-time	nADDkg/kg/year	-	1.33	0	0	0	0	0	0	0	0	0	0	0	0	0	0	0	0	0	0	0	0	0.08	0	0.04	0	0	0	0	0	0	0	0	0	0.05	0
60	Trauffler et al. (2014a)	Austria	2011	Survey (farms)	49	12	Swine	Farrow to finish pigs	Total use	-	Table 2	No. doses/Weight of animal-time	nADDkg/kg/year	-	1.22	0	0	0	0	0	0	0	0	0	0	0	0	0	0	0	0	0	0	0	0	0.09	0	0.03	0	0	0	0	0	0	0	0	0	0.05	0
60	Trauffler et al. (2014a)	Austria	Average(2008-2011)	Survey (farms)	49	12	Swine	Farrow to finish pigs	Total use	-	Table 2	No. doses/Weight of animal-time	nADDkg/kg/year	-	1.38	0	0	0	0	0	0	0	0	0	0	0	0	0	0	0	0	0	0	0	0	0.09	0	0.04	0	0	0	0	0	0	0	0	0	0.05	0
60	Trauffler et al. (2014a)	Austria	2008	Survey (farms)	21	12	Swine	Fattening pigs	Total use	-	Table 2	No. doses/Weight of animal-time	nADDkg/kg/year	-	3.75	0	0	0	0	0	0	0	0	0	0	0	0	0	0	0	0	0	0	0	0	0.51	0	0.02	0	0	0	0	0	0	0	0	0	0.04	0
60	Trauffler et al. (2014a)	Austria	2009	Survey (farms)	21	12	Swine	Fattening pigs	Total use	-	Table 2	No. doses/Weight of animal-time	nADDkg/kg/year	-	2.04	0	0	0	0	0	0	0	0	0	0	0	0	0	0	0	0	0	0	0	0	0.22	0	0.02	0	0	0	0	0	0	0	0	0	0.03	0
60	Trauffler et al. (2014a)	Austria	2010	Survey (farms)	21	12	Swine	Fattening pigs	Total use	-	Table 2	No. doses/Weight of animal-time	nADDkg/kg/year	-	1.49	0	0	0	0	0	0	0	0	0	0	0	0	0	0	0	0	0	0	0	0	0.19	0	0.03	0	0	0	0	0	0	0	0	0	0.02	0
60	Trauffler et al. (2014a)	Austria	2011	Survey (farms)	21	12	Swine	Fattening pigs	Total use	-	Table 2	No. doses/Weight of animal-time	nADDkg/kg/year	-	1.38	0	0	0	0	0	0	0	0	0	0	0	0	0	0	0	0	0	0	0	0	0.14	0	0.04	0	0	0	0	0	0	0	0	0	0.02	0
60	Trauffler et al. (2014a)	Austria	Average(2008-2011)	Survey (farms)	21	12	Swine	Fattening pigs	Total use	-	Table 2	No. doses/Weight of animal-time	nADDkg/kg/year	-	2.17	0	0	0	0	0	0	0	0	0	0	0	0	0	0	0	0	0	0	0	0	0.27	0	0.03	0	0	0	0	0	0	0	0	0	0.03	0
60	Trauffler et al. (2014a)	Austria	2008	Survey (farms)	5	12	Swine	Breeding pigs	Total use	-	Table 2	No. doses/Weight of animal-time	nADDkg/kg/year	-	3.86	0	0	0	0	0	0	0	0	0	0	0	0	0	0	0	0	0	0	0	0	0.31	0	0.11	0	0	0	0	0	0	0	0	0	0.08	0
60	Trauffler et al. (2014a)	Austria	2009	Survey (farms)	5	12	Swine	Breeding pigs	Total use	-	Table 2	No. doses/Weight of animal-time	nADDkg/kg/year	-	5.3	0	0	0	0	0	0	0	0	0	0	0	0	0	0	0	0	0	0	0	0	0.19	0	0.08	0	0	0	0	0	0	0	0	0	0.07	0
60	Trauffler et al. (2014a)	Austria	2010	Survey (farms)	5	12	Swine	Breeding pigs	Total use	-	Table 2	No. doses/Weight of animal-time	nADDkg/kg/year	-	5.4	0	0	0	0	0	0	0	0	0	0	0	0	0	0	0	0	0	0	0	0	0.23	0	0.1	0	0	0	0	0	0	0	0	0	0.07	0
60	Trauffler et al. (2014a)	Austria	2011	Survey (farms)	5	12	Swine	Breeding pigs	Total use	-	Table 2	No. doses/Weight of animal-time	nADDkg/kg/year	-	6.84	0	0	0	0	0	0	0	0	0	0	0	0	0	0	0	0	0	0	0	0	0.18	0	0.15	0	0	0	0	0	0	0	0	0	0.1	0
60	Trauffler et al. (2014a)	Austria	Average(2008-2011)	Survey (farms)	5	12	Swine	Breeding pigs	Total use	-	Table 2	No. doses/Weight of animal-time	nADDkg/kg/year	-	5.35	0	0	0	0	0	0	0	0	0	0	0	0	0	0	0	0	0	0	0	0	0.23	0	0.11	0	0	0	0	0	0	0	0	0	0.08	0
60	Trauffler et al. (2014a)	Austria	2008	Survey (farms)	75	12	Swine	-	Total use	-	Table 1	Weight of antimicrobial/Weight of animal treated	mg/PCU	-	37.37	0	0	0	0	0	0	0	0	0	0	0	0	0	0	0	0	0	0	0	0	4.57	0	0.09	0	0	0	0	0	0	0	0	0	0.09	0
60	Trauffler et al. (2014a)	Austria	2009	Survey (farms)	75	12	Swine	-	Total use	-	Table 1	Weight of antimicrobial/Weight of animal treated	mg/PCU	-	36.11	0	0	0	0	0	0	0	0	0	0	0	0	0	0	0	0	0	0	0	0	2.44	0	0.1	0	0	0	0	0	0	0	0	0	0.08	0
60	Trauffler et al. (2014a)	Austria	2010	Survey (farms)	75	12	Swine	-	Total use	-	Table 1	Weight of antimicrobial/Weight of animal treated	mg/PCU	-	26.13	0	0	0	0	0	0	0	0	0	0	0	0	0	0	0	0	0	0	0	0	2.35	0	0.12	0	0	0	0	0	0	0	0	0	0.08	0
60	Trauffler et al. (2014a)	Austria	2011	Survey (farms)	75	12	Swine	-	Total use	-	Table 1	Weight of antimicrobial/Weight of animal treated	mg/PCU	-	35.94	0	0	0	0	0	0	0	0	0	0	0	0	0	0	0	0	0	0	0	0	1.94	0	0.11	0	0	0	0	0	0	0	0	0	0.1	0
60	Trauffler et al. (2014a)	Austria	Average(2008-2011)	Survey (farms)	75	12	Swine	-	Total use	-	Table 1	Weight of antimicrobial/Weight of animal treated	mg/PCU	-	33.89	0	0	0	0	0	0	0	0	0	0	0	0	0	0	0	0	0	0	0	0	2.83	0	0.1	0	0	0	0	0	0	0	0	0	0.08	0
45	Vieira et al. (2011)	Denmark	2004	Survey (pharmacy)	-	12	Swine	Slaughter pigs	Total use	-	Figure 3 and text	No. daily doses/Animal-time	nADD/100 pig-days	Farm type: Small herds	5.377	0	0	0	0	0	0	0	2.5	0	0	0	0	0	0	0	0	0	0	0	0	2.8	0	0	0	0	0	0	0	0	0	0	0	0	0
45	Vieira et al. (2011)	Denmark	2004	Survey (pharmacy)	-	12	Swine	Slaughter pigs	Total use	-	Figure 3 and text	No. daily doses/Animal-time	nADD/100 pig-days	Farm type: Small herds	6.9931	0	0	0	0	0	0	0	3.9	0	0	0	0	0	0	0	0	0	0	0	0	3	0	0	0	0	0	0	0	0	0	0	0	0	0
45	Vieira et al. (2011)	Denmark	2004	Survey (pharmacy)	-	12	Swine	Slaughter pigs	Total use	-	Figure 3 and text	No. daily doses/Animal-time	nADD/100 pig-days	Farm type: Small herds	7.0461	0	0	0	0	0	0	0	3.7	0	0	0	0	0	0	0	0	0	0	0	0	3.2	0	0	0	0	0	0	0	0	0	0	0	0	0
45	Vieira et al. (2011)	Denmark	2004	Survey (pharmacy)	-	12	Swine	Slaughter pigs	Total use	-	Figure 3 and text	No. daily doses/Animal-time	nADD/100 pig-days	Farm type: Small herds	5.3931	0	0	0	0	0	0	0	2.7	0	0	0	0	0	0	0	0	0	0	0	0	2.6	0	0	0	0	0	0	0	0	0	0	0	0	0
45	Vieira et al. (2011)	Denmark	2004	Survey (pharmacy)	-	12	Swine	Slaughter pigs	Total use	-	Figure 3 and text	No. daily doses/Animal-time	nADD/100 pig-days	Farm type: Small herds	6.0771	0	0	0	0	0	0	0	3.7	0	0	0	0	0	0	0	0	0	0	0	0	2.3	0	0	0	0	0	0	0	0	0	0	0	0	0
45	Vieira et al. (2011)	Denmark	2004	Survey (pharmacy)	-	12	Swine	Slaughter pigs	Total use	-	Figure 3 and text	No. daily doses/Animal-time	nADD/100 pig-days	Farm type: Small herds	4.9681	0	0	0	0	0	0	0	3.4	0	0	0	0	0	0	0	0	0	0	0	0	1.5	0	0	0	0	0	0	0	0	0	0	0	0	0
45	Vieira et al. (2011)	Denmark	2004	Survey (pharmacy)	-	12	Swine	Slaughter pigs	Total use	-	Figure 3 and text	No. daily doses/Animal-time	nADD/100 pig-days	Farm type: Small herds	5.4291	0	0	0	0	0	0	0	4.1	0	0	0	0	0	0	0	0	0	0	0	0	1.3	0	0	0	0	0	0	0	0	0	0	0	0	0
45	Vieira et al. (2011)	Denmark	2004	Survey (pharmacy)	-	12	Swine	Slaughter pigs	Total use	-	Figure 3 and text	No. daily doses/Animal-time	nADD/100 pig-days	Farm type: Moderate herds	0.8158	0	0	0	0	0	0	0	0.4	0	0	0	0	0	0	0	0	0	0	0	0	0.4	0	0	0	0	0	0	0	0	0	0	0	0	0
45	Vieira et al. (2011)	Denmark	2004	Survey (pharmacy)	-	12	Swine	Slaughter pigs	Total use	-	Figure 3 and text	No. daily doses/Animal-time	nADD/100 pig-days	Farm type: Moderate herds	1.2111	0	0	0	0	0	0	0	0.6	0	0	0	0	0	0	0	0	0	0	0	0	0.6	0	0	0	0	0	0	0	0	0	0	0	0	0
45	Vieira et al. (2011)	Denmark	2004	Survey (pharmacy)	-	12	Swine	Slaughter pigs	Total use	-	Figure 3 and text	No. daily doses/Animal-time	nADD/100 pig-days	Farm type: Moderate herds	1.3111	0	0	0	0	0	0	0	0.7	0	0	0	0	0	0	0	0	0	0	0	0	0.6	0	0	0	0	0	0	0	0	0	0	0	0	0
45	Vieira et al. (2011)	Denmark	2005	Survey (pharmacy)	-	12	Swine	Slaughter pigs	Total use	-	Figure 3 and text	No. daily doses/Animal-time	nADD/100 pig-days	Farm type: Moderate herds	1.4111	0	0	0	0	0	0	0	0.8	0	0	0	0	0	0	0	0	0	0	0	0	0.6	0	0	0	0	0	0	0	0	0	0	0	0	0
45	Vieira et al. (2011)	Denmark	2006	Survey (pharmacy)	-	12	Swine	Slaughter pigs	Total use	-	Figure 3 and text	No. daily doses/Animal-time	nADD/100 pig-days	Farm type: Moderate herds	1.1111	0	0	0	0	0	0	0	0.7	0	0	0	0	0	0	0	0	0	0	0	0	0.4	0	0	0	0	0	0	0	0	0	0	0	0	0
45	Vieira et al. (2011)	Denmark	2007	Survey (pharmacy)	-	12	Swine	Slaughter pigs	Total use	-	Figure 3 and text	No. daily doses/Animal-time	nADD/100 pig-days	Farm type: Moderate herds	1.2111	0	0	0	0	0	0	0	0.8	0	0	0	0	0	0	0	0	0	0	0	0	0.4	0	0	0	0	0	0	0	0	0	0	0	0	0
45	Vieira et al. (2011)	Denmark	2008	Survey (pharmacy)	-	12	Swine	Slaughter pigs	Total use	-	Figure 3 and text	No. daily doses/Animal-time	nADD/100 pig-days	Farm type: Moderate herds	1.1111	0	0	0	0	0	0	0	0.7	0	0	0	0	0	0	0	0	0	0	0	0	0.4	0	0	0	0	0	0	0	0	0	0	0	0	0
45	Vieira et al. (2011)	Denmark	2002	Survey (pharmacy)	-	12	Swine	Slaughter pigs	Total use	-	Figure 3 and text	No. daily doses/Animal-time	nADD/100 pig-days	Farm type: Larger herds	0.4133	0	0	0	0	0	0	0	0.2	0	0	0	0	0	0	0	0	0	0	0	0	0.2	0	0	0	0	0	0	0	0	0	0	0	0	0
45	Vieira et al. (2011)	Denmark	2003	Survey (pharmacy)	-	12	Swine	Slaughter pigs	Total use	-	Figure 3 and text	No. daily doses/Animal-time	nADD/100 pig-days	Farm type: Larger herds	0.4611	0	0	0	0	0	0	0	0.25	0	0	0	0	0	0	0	0	0	0	0	0	0.2	0	0	0	0	0	0	0	0	0	0	0	0	0
45	Vieira et al. (2011)	Denmark	2004	Survey (pharmacy)	-	12	Swine	Slaughter pigs	Total use	-	Figure 3 and text	No. daily doses/Animal-time	nADD/100 pig-days	Farm type: Larger herds	0.5111	0	0	0	0	0	0	0	0.3	0	0	0	0	0	0	0	0	0	0	0	0	0.2	0	0	0	0	0	0	0	0	0	0	0	0	0
45	Vieira et al. (2011)	Denmark	2005	Survey (pharmacy)	-	12	Swine	Slaughter pigs	Total use	-	Figure 3 and text	No. daily doses/Animal-time	nADD/100 pig-days	Farm type: Larger herds	0.7111	0	0	0	0	0	0	0	0.4	0	0	0	0	0	0	0	0	0	0	0	0	0.3	0	0	0	0	0	0	0	0	0	0	0	0	0
45	Vieira et al. (2011)	Denmark	2006	Survey (pharmacy)	-	12	Swine	Slaughter pigs	Total use	-	Figure 3 and text	No. daily doses/Animal-time	nADD/100 pig-days	Farm type: Larger herds	0.7611	0	0	0	0	0	0	0	0.45	0	0	0	0	0	0	0	0	0	0	0	0	0.3	0	0	0	0	0	0	0	0	0	0	0	0	0
45	Vieira et al. (2011)	Denmark	2007	Survey (pharmacy)	-	12	Swine	Slaughter pigs	Total use	-	Figure 3 and text	No. daily doses/Animal-time	nADD/100 pig-days	Farm type: Larger herds	0.8111	0	0	0	0	0	0	0	0.5	0	0	0	0	0	0	0	0	0	0	0	0	0.3	0	0	0	0	0	0	0	0	0	0	0	0	0
45	Vieira et al. (2011)	Denmark	2008	Survey (pharmacy)	-	12	Swine	Slaughter pigs	Total use	-	Figure 3 and text	No. daily doses/Animal-time	nADD/100 pig-days	Farm type: Larger herds	0.9111	0	0	0	0	0	0	0	0.6	0	0	0	0	0	0	0	0	0	0	0	0	0.3	0	0	0	0	0	0	0	0	0	0	0	0	0
45	Vieira et al. (2011)	Denmark	2002	Survey (pharmacy)	-	12	Swine	Slaughter pigs	Total use	-	Figure 3 and text	No. daily doses/Animal-time	nADD/100 pig-days	Farm type: Larger herds	0.513	0	0	0	0	0	0	0	0.2	0	0	0	0	0	0	0	0	0	0	0	0	0.3	0	0	0	0	0	0	0	0	0	0	0	0	0
45	Vieira et al. (2011)	Denmark	2003	Survey (pharmacy)	-	12	Swine	Slaughter pigs	Total use	-	Figure 3 and text	No. daily doses/Animal-time	nADD/100 pig-days	Farm type: Larger herds	0.6111	0	0	0	0	0	0	0	0.3	0	0	0	0	0	0	0	0	0	0	0	0	0.3	0	0	0	0	0	0	0	0	0	0	0	0	0
45	Vieira et al. (2011)	Denmark	2004	Survey (pharmacy)	-	12	Swine	Slaughter pigs	Total use	-	Figure 3 and text	No. daily doses/Animal-time	nADD/100 pig-days	Farm type: Larger herds	0.7111	0	0	0	0	0	0	0	0.4	0	0	0	0	0	0	0	0	0	0	0	0	0.3	0	0	0	0	0	0	0	0	0	0	0	0	0
45	Vieira et al. (2011)	Denmark	2005	Survey (pharmacy)	-	12	Swine	Slaughter pigs	Total use	-	Figure 3 and text	No. daily doses/Animal-time	nADD/100 pig-days	Farm type: Larger herds	0.8111	0	0	0	0	0	0	0	0.5	0	0	0	0	0	0	0	0	0	0	0	0	0.3	0	0	0	0	0	0	0	0	0	0	0	0	0
45	Vieira et al. (2011)	Denmark	2006	Survey (pharmacy)	-	12	Swine	Slaughter pigs	Total use	-	Figure 3 and text	No. daily doses/Animal-time	nADD/100 pig-days	Farm type: Larger herds	0.9111	0	0	0	0	0	0	0	0.6	0	0	0	0	0	0	0	0	0	0	0	0	0.3	0	0	0	0	0	0	0	0	0	0	0	0	0
45	Vieira et al. (2011)	Denmark	2007	Survey (pharmacy)	-	12	Swine	Slaughter pigs	Total use	-	Figure 3 and text	No. daily doses/Animal-time	nADD/100 pig-days	Farm type: Larger herds	1.0111	0	0	0	0	0	0	0	0.7	0	0	0	0	0	0	0	0	0	0	0	0	0.3	0	0	0	0	0	0	0	0	0	0	0	0	0
45	Vieira et al. (2011)	Denmark	2008	Survey (pharmacy)	-	12	Swine	Slaughter pigs	Total use	-	Figure 3 and text	No. daily doses/Animal-time	nADD/100 pig-days	Farm type: Larger herds	1.1111	0	0	0	0	0	0	0	0.8	0	0	0	0	0	0	0	0	0	0	0	0	0.3	0	0	0	0	0	0	0	0	0	0	0	0	0
[truncated: 27 more columns]

## Sheet: By antimicrobial
Ref.	Author (year of study)	Country	Year of usage	Study unit	No. study units	Observation period (months)	Animal production type level 1	Animal production type level 2	Purpose of usage	Route of administration	Source	Type of metrics	Expression unit	Note	Spectinomycin	Streptomycin	Dihydrostreptomycin	Kanamycin	Neomycin	Apramycin	Gentamicin	Penecillin + Dehidrostreptomycin	Lincomycin + Spectinomycin	Oxytetracycline + Neomycin	Framycetin/Penethamate/Pprocaine penicillin	Tylosin + Gentamicin	Chlortetracycline	Doxycycline	Oxytetracycline	Tetracycline	Oxytetracycline + Neomycin	Oxytetracycline + Combination	Sulfathiazone/Chlortetracycline/Penicillin	Sulfamethazine/Chlortetracycline/Penicillin	Oxytetracycline + Vancomycin	Colistin 5000I + doxycylin 200mg	Benethamine penicillin	Penethamate	Benzylpenicillin procaine / Benzathine penicillin/G	Amoxicillin	Ampicillin	Aspoxicillin	Phenoxymethylpenicillin	Oxacillin	Penecillin + Streptomycin	Penecillin + Dehidrostreptomycin	Chlortetracycline/Sufamethazine/Penicillin	Amoxicillin long acting	Ampicillin long acting
94	Apley et al. (2012)	USA	2006-2009	Survey (vets)	-	12	Swine	Nurseries	Growth promoter	Feed	Table 3	Weight of antimicrobial	kg per national (US) production cycle	-	0	0	0	0	0	0	0	0	0	492	0	0	6642	0	66	0	0	0	349	359	0	0	0	0	0	0	0	0	0	0	0	0	0	0	0
94	Apley et al. (2012)	USA	2006-2009	Survey (vets)	-	12	Swine	Nurseries	Prophylactic	Feed	Table 3	Weight of antimicrobial	kg per national (US) production cycle	-	0	0	0	0	0	0	0	0	0	80	0	0	13138	0	2796	0	0	0	1464	930	0	0	0	0	0	0	0	0	0	0	0	0	0	0	0
94	Apley et al. (2012)	USA	2006-2009	Survey (vets)	-	12	Swine	Nurseries	Therapeutic	Feed	Table 3	Weight of antimicrobial	kg per national (US) production cycle	-	0	0	0	0	0	0	0	0	0	529	0	0	9398	0	4464	0	0	0	356	103	0	0	0	0	0	0	0	0	0	0	0	0	0	0	0
94	Apley et al. (2012)	USA	2006-2009	Survey (vets)	-	12	Swine	Nurseries	Total use	Feed	Table 3	Weight of antimicrobial	kg per national (US) production cycle	-	0	0	0	0	0	0	0	0	0	1100	0	0	29179	0	7326	0	0	0	2169	1393	0	0	0	0	0	0	0	0	0	0	0	0	0	0	0
94	Apley et al. (2012)	USA	2006-2009	Survey (vets)	-	12	Swine	Growers/finishers	Growth promoter	Feed	Table 4	Weight of antimicrobial	kg per national (US) production cycle	-	0	0	0	0	0	0	0	0	0	1136	0	0	30394	0	1096	0	0	0	70	857	0	0	0	0	0	0	0	0	0	0	0	0	0	0	0
94	Apley et al. (2012)	USA	2006-2009	Survey (vets)	-	12	Swine	Growers/finishers	Prophylactic	Feed	Table 4	Weight of antimicrobial	kg per national (US) production cycle	-	0	0	0	0	0	0	0	0	0	1090	0	0	78451	0	11293	0	0	0	5057	698	0	0	0	0	0	0	0	0	0	0	0	0	0	0	0
94	Apley et al. (2012)	USA	2006-2009	Survey (vets)	-	12	Swine	Growers/finishers	Therapeutic	Feed	Table 4	Weight of antimicrobial	kg per national (US) production cycle	-	0	0	0	0	0	0	0	0	0	6757	0	0	87323	0	38891	0	0	0	1326	407	0	0	0	0	0	0	0	0	0	0	0	0	0	0	0
94	Apley et al. (2012)	USA	2006-2009	Survey (vets)	-	12	Swine	Growers/finishers	Total use	Feed	Table 4	Weight of antimicrobial	kg per national (US) production cycle	-	0	0	0	0	0	0	0	0	0	9164	0	0	196167	0	51280	0	0	0	6452	1961	0	0	0	0	0	0	0	0	0	0	0	0	0	0	0
62	Arnold et al. (2004)	Switzerland	1996	Survey (vets)	1181	12	Swine	Piglets and fattening pigs	Total use	-	Table 5	Weight of antimicrobial, no. population at risk denominator	kg	-	0	0	0	0	21.6	2.9	1.5	0	0	0	0	0	446.7	0	1.2	0	0	0	0	0	0	0	0	0	0	4.9	0	0	0	0	0	0	0	0	0
62	Arnold et al. (2004)	Switzerland	1997	Survey (vets)	1092	12	Swine	Piglets and fattening pigs	Total use	-	Table 5	Weight of antimicrobial, no. population at risk denominator	kg	-	0.2	0	0	0	14.2	4.3	3.3	0	0	0	0	0	389.7	0	0.8	0	0	0	0	0	0	0	0	0	0	4	0	0	0	0	0	0	0	0	0
62	Arnold et al. (2004)	Switzerland	1998	Survey (vets)	1160	12	Swine	Piglets and fattening pigs	Total use	-	Table 5	Weight of antimicrobial, no. population at risk denominator	kg	-	0	0	0	0	10.8	2.6	0.9	0	0	0	0	0	370.3	0	0	0	0	0	0	0	0	0	0	0	0	16	0	0	0	0	0	0	0	0	0
62	Arnold et al. (2004)	Switzerland	1999	Survey (vets)	971	12	Swine	Piglets and fattening pigs	Total use	-	Table 5	Weight of antimicrobial, no. population at risk denominator	kg	-	0	0	0	0	21.1	0.8	1.1	0	0	0	0	0	193.6	0	0	0	0	0	0	0	0	0	0	0	0	14.8	0	0	0	0	0	0	0	0	0
62	Arnold et al. (2004)	Switzerland	2000	Survey (vets)	1035	12	Swine	Piglets and fattening pigs	Total use	-	Table 5	Weight of antimicrobial, no. population at risk denominator	kg	-	0	0	0	0	9.1	0.6	0	0	0	0	0	0	136.8	0	0	0	0	0	0	0	0	0	0	0	0	39.5	0	0	0	0	0	0	0	0	0
62	Arnold et al. (2004)	Switzerland	2001	Survey (vets)	988	12	Swine	Piglets and fattening pigs	Total use	-	Table 5	Weight of antimicrobial, no. population at risk denominator	kg	-	0	0	0	0	6.6	2.4	3.1	0	0	0	0	0	103.1	0	0	0	0	0	0	0	0	0	0	0	0	20.4	0	0	0	0	0	0	0	0	0
6	Asai et al. (2005)	Japan	2001	National sale/prescription data	-	12	Cattle	-	Total use	-	Table 1	Weight of antimicrobial, no. population at risk denominator	kg	-	0	3195	0	805	0	0	7.3	0	0	0	0	0	0	0	0	0	0	0	0	0	0	0	0	0	0	0	0	0	0	0	0	0	0	0	0
6	Asai et al. (2005)	Japan	2001	National sale/prescription data	-	12	Swine	-	Total use	-	Table 1	Weight of antimicrobial, no. population at risk denominator	kg	-	0	30051	0	7116	0	0	7.8	0	0	0	0	0	0	0	0	0	0	0	0	0	0	0	0	0	0	0	0	0	0	0	0	0	0	0	0
6	Asai et al. (2005)	Japan	2001	National sale/prescription data	-	12	Poultry	Broiler	Total use	-	Table 1	Weight of antimicrobial, no. population at risk denominator	kg	-	0	7221	0	1580	0	0	0	0	0	0	0	0	0	0	0	0	0	0	0	0	0	0	0	0	0	0	0	0	0	0	0	0	0	0	0
6	Asai et al. (2005)	Japan	2001	National sale/prescription data	-	12	Poultry	Layers	Total use	-	Table 1	Weight of antimicrobial, no. population at risk denominator	kg	-	0	4089	0	2062	0	0	0.2	0	0	0	0	0	0	0	0	0	0	0	0	0	0	0	0	0	0	0	0	0	0	0	0	0	0	0	0
80	Boulianne et al. (2016)	Canada	2004	Survey (farms)	82	10	Poultry	Broilers and turkeys	Growth promoter + Prophylactic	Feed	Table 3	Weight of antimicrobial/Animal produced	mg/bird	-	0	0	0	0	0	0	0	0	0	0	0	0	0	0	0	0	0	0	0	0	0	0	0	0	0	0	0	0	0	0	0	0	0	0	0
50	Callens et al. (2012)	Belgium	2010	Survey (farms)	50	6.7	Swine	Fattening pig herds	Prophylactic + Therapeutic	Oral	Table 1 and text	No. doses/Animal-time	TI-ADDpig/1,000 animal-days	-	1.1	0	0	0	0	0	0	0	0	0	0	0	0	23.1	0.2	0	0	0	0	0	0	0	0	0	0	43.7	0	0	0	0	0	0	0	0	0
50	Callens et al. (2012)	Belgium	2010	Survey (farms)	50	6.7	Swine	Fattening pig herds	Prophylactic + Therapeutic	Injectable/Parenteral/Intraterine	Table 1 and text	No. doses/Animal-time	TI-ADDpig/1,000 animal-days	-	0	0	0	0	0	0	0	0	0	0	0	0	0	0	0	0	0	0	0	0	0	0	0	0	2.1	5.8	0.4	0	0	0	0	0	0	0	0
50	Callens et al. (2012)	Belgium	2010	Survey (farms)	50	6.7	Swine	Fattening pig herds	Prophylactic + Therapeutic	Oral	Table 1 and text	No. doses/Animal-time	TI-UDDpig/1,000 animal-days	-	1.4	0	0	0	0	0	0	0	0	0	0	0	0	17.5	2.6	0	0	0	0	0	0	0	0	0	0	53	0	0	0	0	0	0	0	0	0
50	Callens et al. (2012)	Belgium	2010	Survey (farms)	50	6.7	Swine	Fattening pig herds	Prophylactic + Therapeutic	Injectable/Parenteral/Intraterine	Table 1 and text	No. doses/Animal-time	TI-UDDpig/1,000 animal-days	-	0	0	0	0	0	0	0	0	0	0	0	0	0	0	0	0	0	0	0	0	0	0	0	0	0.3	2	0.2	0	0	0	0	0	0	0	0
81	Carson et al (2008)	Canada	1999-2002	Survey (farms)	10	22	Beef	Beef	Total use	Injectable/Parenteral/Intraterine	Figure 1 (black bars)	No. doses/Animal-time	nADD/1,000 animal-days	Feedlots	80	0	0	0	0	0	0	0	0	0	0	0	0	0	450	0	0	0	0	0	0	0	0	0	60	0	2	0	0	0	0	0	0	0	0
81	Carson et al (2008)	Canada	1999-2002	Survey (farms)	21	22	Beef	Beef	Total use	Injectable/Parenteral/Intraterine	Table 4 and Text	Weight antimicrobial/Animal-time	kg/1,000 animal-days	-	0.00018	0	1e-05	0	0	0	1e-05	0	0	0	0	0	0	0	0.00237	0	0	0	0	0	0	0	0	0	0.00059	0	4e-05	0	0	0	0	0	0	0	0
81	Carson et al (2008)	Canada	1999-2002	Survey (farms)	10	22	Beef	Beef	Total use	Feed	Table 4 and Text	Weight antimicrobial/Animal-time	kg/1,000 animal-days	-	0	0	0	0	0	0	0	0	2e-05	0	0	0	0	0	0	0.00015	0	0	0	0	0	0	0	0	0	0	0	0	0	0	0	0	0	0	0
75	Dunlop et al. (1998)	Canada	1991	Survey (farms)	34	2	Swine	Growers/finishers	Total use	-	Table 7	No. animals treated/Animal-time	Pigs treated/1,000 pig-days	-	0	0	0	0	0	0	0	0	0	0	0	0	0	0	0	0	0	0	0	0	0	0	0	0	0.08	0	0	0	0	0	0	0	0	0	0
75	Dunlop et al. (1998)	Canada	1991	Survey (farms)	34	2	Swine	Weaning pigs	Total use	-	Table 7	No. animals treated/Animal-time	Pigs treated/1,000 pig-days	-	0	0	0	0	0	0	0	0	0	0	0	0	0	0	0	0	0	0	0	0	0	0	0	0	0.07	0	0	0	0	0	0	0	0	0	0
75	Dunlop et al. (1998)	Canada	1991	Survey (farms)	34	2	Swine	Suckling piglets	Total use	-	Table 7	No. animals treated/Animal-time	Pigs treated/1,000 pig-days	-	0	0	0	0	0	0	0.77	0	0	0	0	0	0	0	0	0	0	0	0	0	0	0	0	0	0.07	0	0	0	0	0	0	0	0	0	0
75	Dunlop et al. (1998)	Canada	1991	Survey (farms)	34	2	Swine	Nursing sows	Total use	-	Table 7	No. animals treated/Animal-time	Pigs treated/1,000 pig-days	-	0	0	0	0	0	0	0	0	0	0	0	0	0	0	0	0	0	0	0	0	0	0	0	0	4.52	0	0	0	0	0	0	0	0	0	0
75	Dunlop et al. (1998)	Canada	1991	Survey (farms)	34	2	Swine	Dry sows	Total use	-	Table 7	No. animals treated/Animal-time	Pigs treated/1,000 pig-days	-	0	0	0	0	0	0	0	0	0	0	0	0	0	0	0	0	0	0	0	0	0	0	0	0	0	0	0	0	0	0	0	0	0	0	0
63	Gonzalez et al. (2010)	Switzerland	2005	Survey (farms)	95	12	Dairy	Cow	Total use	-	Table 5	No. doses/Animal-time	nUCDa/animal/year	-	0	0	0	0	0	0	0	0	0	0	1	0	14.8	0	0	0	0	0	0	0	0	5.8	0	0	0	0	0	0	0	0	0	0	4.9	0	0
63	Gonzalez et al. (2010)	Switzerland	2005	Survey (farms)	95	12	Dairy	Heifers	Total use	-	Table 5	No. doses/Animal-time	nUCDa/animal/year	-	0	0	0	0	0	0	0	0	0	0	1	0	3.1	0	0	0	0	0	0	0	0	2.5	0	0	0	0	0	0	0	0	0	0	2.5	0	0
63	Gonzalez et al. (2010)	Switzerland	2005	Survey (farms)	95	12	Dairy	Calves	Total use	-	Table 5	No. doses/Animal-time	nUCDa/animal/year	-	0	3.5	0	0	0	0	0	0	0	0	1	0	12	0	0	0	0	0	0	0	0	15.6	0	0	0	0	0	0	0	0	0	0	11	0	0
63	Gonzalez et al. (2010)	Switzerland	2005	Survey (farms)	95	12	Dairy	Total (cows, heifers and calves)	Total use	-	Table 5	No. doses/Animal-time	nUCDa/animal/year	Total	0	3.5	0	0	0	0	0	0	0	0	3	0	29.9	0	0	0	0	0	0	0	0	23.9	0	0	0	0	0	0	0	0	0	0	18.4	0	0
33	Grave et al. (2004)	Norway	1990	National sale/prescription data	-	12	Poultry	Turkeys and broilers	Therapeutic (enteric infections)	Feed	Table 1	Weight of antimicrobial, no. population at risk denominator	kg	-	0	0	0	0	0	0	0	0	0	0	0	0	0	0	0	0	0	0	0	0	0	0	0	0	0	0	0	0	0	0	0	0	0	0	0
33	Grave et al. (2004)	Norway	1991	National sale/prescription data	-	12	Poultry	Turkeys and broilers	Therapeutic (enteric infections)	Feed	Table 1	Weight of antimicrobial, no. population at risk denominator	kg	-	0	0	0	0	0	0	0	0	0	0	0	0	0	0	0	0	0	0	0	0	0	0	0	0	0	0	0	0	8	0	0	0	0	0	0
33	Grave et al. (2004)	Norway	1992	National sale/prescription data	-	12	Poultry	Turkeys and broilers	Therapeutic (enteric infections)	Feed	Table 1	Weight of antimicrobial, no. population at risk denominator	kg	-	0	0	0	0	0	0	0	0	0	0	0	0	0	0	0	0	0	0	0	0	0	0	0	0	0	0	0	0	21	0	0	0	0	0	0
33	Grave et al. (2004)	Norway	1993	National sale/prescription data	-	12	Poultry	Turkeys and broilers	Therapeutic (enteric infections)	Feed	Table 1	Weight of antimicrobial, no. population at risk denominator	kg	-	0	0	0	0	0	0	0	0	0	0	0	0	0	0	0	0	0	0	0	0	0	0	0	0	0	0	0	0	25	0	0	0	0	0	0
33	Grave et al. (2004)	Norway	1994	National sale/prescription data	-	12	Poultry	Turkeys and broilers	Therapeutic (enteric infections)	Feed	Table 1	Weight of antimicrobial, no. population at risk denominator	kg	-	0	0	0	0	0	0	0	0	0	0	0	0	0	0	0	0	0	0	0	0	0	0	0	0	0	0	0	0	28	0	0	0	0	0	0
33	Grave et al. (2004)	Norway	1995	National sale/prescription data	-	12	Poultry	Turkeys and broilers	Therapeutic (enteric infections)	Feed	Table 1	Weight of antimicrobial, no. population at risk denominator	kg	-	0	0	0	0	0	0	0	0	0	0	0	0	0	0	0	0	0	0	0	0	0	0	0	0	0	45	0	0	12	0	0	0	0	0	0
33	Grave et al. (2004)	Norway	1996	National sale/prescription data	-	12	Poultry	Turkeys and broilers	Therapeutic (enteric infections)	Feed	Table 1	Weight of antimicrobial, no. population at risk denominator	kg	-	0	0	0	0	0	0	0	0	0	0	0	0	0	0	0	0	0	0	0	0	0	0	0	0	0	52	0	0	1	0	0	0	0	0	0
33	Grave et al. (2004)	Norway	1997	National sale/prescription data	-	12	Poultry	Turkeys and broilers	Therapeutic (enteric infections)	Feed	Table 1	Weight of antimicrobial, no. population at risk denominator	kg	-	0	0	0	0	0	0	0	0	0	0	0	0	0	0	0	0	0	0	0	0	0	0	0	0	0	38	0	0	0.5	0	0	0	0	0	0
33	Grave et al. (2004)	Norway	1998	National sale/prescription data	-	12	Poultry	Turkeys and broilers	Therapeutic (enteric infections)	Feed	Table 1	Weight of antimicrobial, no. population at risk denominator	kg	-	0	0	0	0	0	0	0	0	0	0	0	0	0	0	0	0	0	0	0	0	0	0	0	0	0	53	0	0	3	0	0	0	0	0	0
33	Grave et al. (2004)	Norway	1999	National sale/prescription data	-	12	Poultry	Turkeys and broilers	Therapeutic (enteric infections)	Feed	Table 1	Weight of antimicrobial, no. population at risk denominator	kg	-	0	0	0	0	0	0	0	0	0	0	0	0	0	0	0	0	0	0	0	0	0	0	0	0	0	47	0	0	0	0	0	0	0	0	0
33	Grave et al. (2004)	Norway	2000	National sale/prescription data	-	12	Poultry	Turkeys and broilers	Therapeutic (enteric infections)	Feed	Table 1	Weight of antimicrobial, no. population at risk denominator	kg	-	0	0	0	0	0	0	0	0	0	0	0	0	0	0	0	0	0	0	0	0	0	0	0	0	0	54	0	0	0.5	0	0	0	0	0	0
33	Grave et al. (2004)	Norway	2001	National sale/prescription data	-	12	Poultry	Turkeys and broilers	Therapeutic (enteric infections)	Feed	Table 1	Weight of antimicrobial, no. population at risk denominator	kg	-	0	0	0	0	0	0	0	0	0	0	0	0	0	0	0	0	0	0	0	0	0	0	0	0	0	53	0	0	0	0	0	0	0	0	0
33	Grave et al. (2004)	Norway	1990	National sale/prescription data	-	12	Poultry	Broilers	Therapeutic (enteric infections)	Feed	Figure 1	No. animals treated/No. animals produced	% broilers treated	-	0	0	0	0	0	0	0	0	0	0	0	0	0	0	0	0	0	0	0	0	0	0	0	0	0	1.8	0	0	0	0	0	0	0	0	0
33	Grave et al. (2004)	Norway	1991	National sale/prescription data	-	12	Poultry	Broilers	Therapeutic (enteric infections)	Feed	Figure 1	No. animals treated/No. animals produced	% broilers treated	-	0	0	0	0	0	0	0	0	0	0	0	0	0	0	0	0	0	0	0	0	0	0	0	0	0	5.8	0	0	0	0	0	0	0	0	0
33	Grave et al. (2004)	Norway	1992	National sale/prescription data	-	12	Poultry	Broilers	Therapeutic (enteric infections)	Feed	Figure 1	No. animals treated/No. animals produced	% broilers treated	-	0	0	0	0	0	0	0	0	0	0	0	0	0	0	0	0	0	0	0	0	0	0	0	0	0	4.8	0	0	0	0	0	0	0	0	0
33	Grave et al. (2004)	Norway	1993	National sale/prescription data	-	12	Poultry	Broilers	Therapeutic (enteric infections)	Feed	Figure 1	No. animals treated/No. animals produced	% broilers treated	-	0	0	0	0	0	0	0	0	0	0	0	0	0	0	0	0	0	0	0	0	0	0	0	0	0	5	0	0	0	0	0	0	0	0	0
33	Grave et al. (2004)	Norway	1994	National sale/prescription data	-	12	Poultry	Broilers	Therapeutic (enteric infections)	Feed	Figure 1	No. animals treated/No. animals produced	% broilers treated	-	0	0	0	0	0	0	0	0	0	0	0	0	0	0	0	0	0	0	0	0	0	0	0	0	0	0	0	0	0	0	0	0	0	0	0
33	Grave et al. (2004)	Norway	1995	National sale/prescription data	-	12	Poultry	Broilers	Therapeutic (enteric infections)	Feed	Figure 1	No. animals treated/No. animals produced	% broilers treated	-	0	0	0	0	0	0	0	0	0	0	0	0	0	0	0	0	0	0	0	0	0	0	0	0	0	1.8	0	0	10.7	0	0	0	0	0	0
33	Grave et al. (2004)	Norway	1996	National sale/prescription data	-	12	Poultry	Broilers	Therapeutic (enteric infections)	Feed	Figure 1	No. animals treated/No. animals produced	% broilers treated	-	0	0	0	0	0	0	0	0	0	0	0	0	0	0	0	0	0	0	0	0	0	0	0	0	0	0.1	0	0	4.9	0	0	0	0	0	0
33	Grave et al. (2004)	Norway	1997	National sale/prescription data	-	12	Poultry	Broilers	Therapeutic (enteric infections)	Feed	Figure 1	No. animals treated/No. animals produced	% broilers treated	-	0	0	0	0	0	0	0	0	0	0	0	0	0	0	0	0	0	0	0	0	0	0	0	0	0	0	0	0	3.3	0	0	0	0	0	0
33	Grave et al. (2004)	Norway	1998	National sale/prescription data	-	12	Poultry	Broilers	Therapeutic (enteric infections)	Feed	Figure 1	No. animals treated/No. animals produced	% broilers treated	-	0	0	0	0	0	0	0	0	0	0	0	0	0	0	0	0	0	0	0	0	0	0	0	0	0	0.2	0	0	5	0	0	0	0	0	0
33	Grave et al. (2004)	Norway	1999	National sale/prescription data	-	12	Poultry	Broilers	Therapeutic (enteric infections)	Feed	Figure 1	No. animals treated/No. animals produced	% broilers treated	-	0	0	0	0	0	0	0	0	0	0	0	0	0	0	0	0	0	0	0	0	0	0	0	0	0	0	0	0	3.6	0	0	0	0	0	0
33	Grave et al. (2004)	Norway	2000	National sale/prescription data	-	12	Poultry	Broilers	Therapeutic (enteric infections)	Feed	Figure 1	No. animals treated/No. animals produced	% broilers treated	-	0	0	0	0	0	0	0	0	0	0	0	0	0	0	0	0	0	0	0	0	0	0	0	0	0	0	0	0	3.3	0	0	0	0	0	0
33	Grave et al. (2004)	Norway	2001	National sale/prescription data	-	12	Poultry	Broilers	Therapeutic (enteric infections)	Feed	Figure 1	No. animals treated/No. animals produced	% broilers treated	-	0	0	0	0	0	0	0	0	0	0	0	0	0	0	0	0	0	0	0	0	0	0	0	0	0	0	0	0	3.5	0	0	0	0	0	0
102	Nguyen et al. (2016)	Vietnam	2014	Survey (farms)	6	8	Swine	Swine	Prophylactic + Therapeutic	-	Table 2 and text	Weight of antimicrobial/Weight of animal produced	mg/kg produced	-	0	0	0	11.1	11.7	0	10.7	0	0	0	0	0	0	5.5	11.7	0	0	0	0	0	0	0	0	0	0	23.7	17.8	0	0	0	0	0	0	0	0
102	Nguyen et al. (2016)	Vietnam	2014	Survey (farms)	6	8	Poultry	Poultry	Prophylactic + Therapeutic	-	Table 2	Weight of antimicrobial/Weight of animal produced	mg/kg produced	-	0	0	0	0	0	0	26.7	0	0	0	0	0	0	18.4	0	0	0	0	0	0	0	0	0	0	0	26.6	0	0	0	0	0	0	0	0	0
69	Ortman et al. (2004)	Sweden	1997	Survey (farms)	122	15	Dairy	Dairy (1-90 days)	Total use	Injectable/Parenteral/Intraterine	Table 2	Weight of antimicrobial/Animal produced	g /3,081 calves from birth to first calving	-	0	0	0	0	0	0	0	0	0	0	0	0	0	0	0	170.7	0	0	0	0	0	0	0	0	230.7	47.3	0	0	0	0	0	941.3	0	0	0
69	Ortman et al. (2004)	Sweden	1997	Survey (farms)	122	15	Dairy	Dairy (91-210 days)	Total use	Injectable/Parenteral/Intraterine	Table 2	Weight of antimicrobial/Animal produced	g /3,081 calves from birth to first calving	-	0	0	0	0	0	0	0	0	0	0	0	0	0	0	0	18.3	0	0	0	0	0	0	0	0	105.8	0	0	0	0	0	0	142.4	0	0	0
69	Ortman et al. (2004)	Sweden	1997	Survey (farms)	122	15	Dairy	Dairy (211-420 days)	Total use	Injectable/Parenteral/Intraterine	Table 2	Weight of antimicrobial/Animal produced	g /3,081 calves from birth to first calving	-	0	0	0	0	0	0	0	0	0	0	0	0	0	0	0	12	0	0	0	0	0	0	0	0	34.5	0	0	0	0	0	0	53.7	0	0	0
69	Ortman et al. (2004)	Sweden	1997	Survey (farms)	122	15	Dairy	Dairy (421 days to prepartum)	Total use	Injectable/Parenteral/Intraterine	Table 2	Weight of antimicrobial/Animal produced	g /3,081 calves from birth to first calving	-	0	0	0	0	0	0	0	0	0	0	0	0	0	0	0	73.8	0	0	0	0	0	0	0	0	633	0	0	0	0	0	0	0	0	0	0
69	Ortman et al. (2004)	Sweden	1997	Survey (farms)	122	15	Dairy	Dairy (30 days before calving)	Total use	Injectable/Parenteral/Intraterine	Table 2	Weight of antimicrobial/Animal produced	g /3,081 calves from birth to first calving	-	0	0	0	0	0	0	0	0	0	0	0	0	0	0	0	36	0	0	0	0	0	0	0	0	255	0	0	0	0	0	0	0	0	0	0
69	Ortman et al. (2004)	Sweden	1997	Survey (farms)	122	15	Dairy	Dairy (all age)	Total use	Injectable/Parenteral/Intraterine	Table 2	Weight of antimicrobial/Animal produced	g /3,081 calves from birth to first calving	-	0	0	0	0	0	0	0	0	0	0	0	0	0	0	0	310.8	0	0	0	0	0	0	0	0	1259.1	47.3	0	0	0	0	0	1137.4	0	0	0
69	Ortman et al. (2004)	Sweden	1997	Survey (farms)	122	15	Dairy	Dairy (1-90 days)	Total use	Intramammary	Table 2	Weight of antimicrobial/Animal produced	g /3,081 calves from birth to first calving	-	0	0	0	0	0	0	0	0	0	0	0	0	0	0	0	0	0	0	0	0	0	0	0	0	0	0	0	0	0	0	0	0	0	0	0
69	Ortman et al. (2004)	Sweden	1997	Survey (farms)	122	15	Dairy	Dairy (91-210 days)	Total use	Intramammary	Table 2	Weight of antimicrobial/Animal produced	g /3,081 calves from birth to first calving	-	0	0	0	0	0	0	0	0	0	0	0	0	0	0	0	0	0	0	0	0	0	0	0	0	0	0	0	0	0	0	0	0	0	0	0
69	Ortman et al. (2004)	Sweden	1997	Survey (farms)	122	15	Dairy	Dairy (211-420 days)	Total use	Intramammary	Table 2	Weight of antimicrobial/Animal produced	g /3,081 calves from birth to first calving	-	0	0	0	0	0	0	0	0	0	0	0	0	0	0	0	0	0	0	0	0	0	0	0	0	0	0	0	0	0	0	0	0	0	0	0
69	Ortman et al. (2004)	Sweden	1997	Survey (farms)	122	15	Dairy	Dairy (421 days to prepartum)	Total use	Intramammary	Table 2	Weight of antimicrobial/Animal produced	g /3,081 calves from birth to first calving	-	0	0	0	0	0	0	0	0	0	0	0	0	0	0	0	0	0	0	0	0	0	0	0	0	0	0	0	0	0	0	0	0.6	0	0	0
69	Ortman et al. (2004)	Sweden	1997	Survey (farms)	122	15	Dairy	Dairy (30 days before calving)	Total use	Intramammary	Table 2	Weight of antimicrobial/Animal produced	g /3,081 calves from birth to first calving	-	0	0	0	0	0	0	0	0	0	0	0	0	0	0	0	0	0	0	0	0	0	0	0	0	0	0	0	0	0	0	0	0	0	0	0
69	Ortman et al. (2004)	Sweden	1997	Survey (farms)	122	15	Dairy	Dairy (all age)	Total use	Intramammary	Table 2	Weight of antimicrobial/Animal produced	g /3,081 calves from birth to first calving	-	0	0	0	0	0	0	0	0	0	0	0	0	0	0	0	0	0	0	0	0	0	0	0	0	0	0	0	0	0	0	0	0	0	0	0
69	Ortman et al. (2004)	Sweden	1997	Survey (farms)	122	15	Dairy	Dairy (1-90 days)	Total use	Oral	Table 2	Weight of antimicrobial/Animal produced	g /3,081 calves from birth to first calving	-	0	0	182.7	0	0	0	0	0	0	0	0	0	0	0	0	0	0	0	0	0	0	0	0	0	0	0	0	0	0	0	0	0	0	0	0
69	Ortman et al. (2004)	Sweden	1997	Survey (farms)	122	15	Dairy	Dairy (91-210 days)	Total use	Oral	Table 2	Weight of antimicrobial/Animal produced	g /3,081 calves from birth to first calving	-	0	0	20.5	0	0	0	0	0	0	0	0	0	0	0	0	0	0	0	0	0	0	0	0	0	0	0	0	0	0	0	0	0	0	0	0
69	Ortman et al. (2004)	Sweden	1997	Survey (farms)	122	15	Dairy	Dairy (211-420 days)	Total use	Oral	Table 2	Weight of antimicrobial/Animal produced	g /3,081 calves from birth to first calving	-	0	0	0	0	0	0	0	0	0	0	0	0	0	0	0	0	0	0	0	0	0	0	0	0	0	0	0	0	0	0	0	0	0	0	0
69	Ortman et al. (2004)	Sweden	1997	Survey (farms)	122	15	Dairy	Dairy (421 days to prepartum)	Total use	Oral	Table 2	Weight of antimicrobial/Animal produced	g /3,081 calves from birth to first calving	-	0	0	0	0	0	0	0	0	0	0	0	0	0	0	0	0	0	0	0	0	0	0	0	0	0	0	0	0	0	0	0	0	0	0	0
69	Ortman et al. (2004)	Sweden	1997	Survey (farms)	122	15	Dairy	Dairy (30 days before calving)	Total use	Oral	Table 2	Weight of antimicrobial/Animal produced	g /3,081 calves from birth to first calving	-	0	0	0	0	0	0	0	0	0	0	0	0	0	0	0	0	0	0	0	0	0	0	0	0	0	0	0	0	0	0	0	0	0	0	0
69	Ortman et al. (2004)	Sweden	1997	Survey (farms)	122	15	Dairy	Dairy (all age)	Total use	Oral	Table 2	Weight of antimicrobial/Animal produced	g /3,081 calves from birth to first calving	-	0	0	203.2	0	0	0	0	0	0	0	0	0	0	0	0	0	0	0	0	0	0	0	0	0	0	0	0	0	0	0	0	0	0	0	0
52	Persoons et al. (2012)	Belgium	2007-2008	Survey (farms)	32	2.7	Poultry	Broiler	Total use	-	Figure 1 and text	No. doses/Animal-time	TI-DDD/1,000 birds-day	-	0	0	0	0	0	0	0	8	0	0	1	0	0	0	0	0	0	0	0	0	0	0	3	44	0	0	0	0	0	0	0	0	0	0	0
52	Persoons et al. (2012)	Belgium	2007-2008	Survey (farms)	32	2.7	Poultry	Broiler	Total use	-	Figure 1 and text	No. doses/Animal-time	TI-UDD/1,000 birds-day	-	0	0	0	0	0	0	0	6.5	0	0	1	0	0	0	0	0	0	0	0	0	0	0	1.5	37.9	0	0	0	0	0	0	0	0	0	0	0
52	Persoons et al. (2012)	Belgium	2007-2008	Survey (farms)	32	2.7	Poultry	Broiler	Total use	-	Table 1	Weight of antimicrobial, no. population at risk denominator	Kg	-	0	0	0	0	0	0	0	0	5.9	0	1	0	0	29	0	0	0	0	0	0	0	0	0	0	2.4	50.6	0	0	0	0	0	0	0	0	0
91	Pol et al. (2007)	USA	2004-2005	Survey (farms)	20	24	Dairy	Dairy adult cows	Therapeutic (dry-off)	Intramammary	Table 3	No. doses/Animal-time	DDD/animal-years	Farm type: Conventional	0	0	0	0	0	0	0	0	0	0	1	0	0	0	0	0	0	0	0	0	0	0	0.62	0	0	0	0	0	0	0	0	0	0	0	0
91	Pol et al. (2007)	USA	2004-2005	Survey (farms)	20	24	Dairy	Dairy adult cows	Therapeutic (dry-off)	Injectable/Parenteral/Intraterine	Table 3	No. doses/Animal-time	DDD/animal-years	Farm type: Conventional	0	0	0	0	0	0	0	0	0	0	0	0	0.37	0	0	0	0	0	0	0	1	0	0.43	0	0	0	0	0	0	0	0	0	0	0	0
82	Saini et al. (2012)	Canada	2007-2008	Survey (farms)	89	22	Dairy	Diary adult cows	Therapeutic (dry-off)	Intramammary	Table 1	No. doses/Animal-time	nADD/1,000 cow-days	-	0	0	0	0	0	0	0	0	0	0	0	0	0	0	0	0	0	0	0	0	0	0	0	0	0	0	0	0.44	0	0.8	0	0	0	0	0
82	Saini et al. (2012)	Canada	2007-2008	Survey (farms)	89	22	Dairy	Diary adult cows	Therapeutic (lactating)	Intramammary	Table 1	No. doses/Animal-time	nADD/1,000 cow-days	-	0	0	0	0	0	0	0	0	0	0	0	0	0	0	0	0	0	0	0	0	0	0	0	0	0	0	0	0	0	0	0.3	0	0	0	0
82	Saini et al. (2012)	Canada	2007-2008	Survey (farms)	89	22	Dairy	Diary adult cows	Therapeutic (systemic)	Injectable/Parenteral/Intraterine	Table 1	No. doses/Animal-time	nADD/1,000 cow-days	-	0	0	0	0	0	0	0	0	0	0	0	0.69	0	0	0	0	0	0	0	0	1	1.3	0	0	0	0	0	0	0	0	0	0	0	0	0
83	Saini et al. (2013)	Canada	2007-2008	Survey (farms)	76	22	Dairy	Diary adult cows	Therapeutic (dry-off)	Intramammary	Table 1	No. doses/Animal-time	nADD/1,000 cow-days	-	0	0	0	0	0	0	0	0	0	0	0	0	0	0	0	0	0	0	0	0	0	0	0	0	0	0	0	0.45	0	0.83	0	0	0	0	0
83	Saini et al. (2013)	Canada	2007-2008	Survey (farms)	76	22	Dairy	Diary adult cows	Therapeutic (lactating)	Intramammary	Table 1	No. doses/Animal-time	nADD/1,000 cow-days	-	0	0	0	0	0	0	0	0	0	0	0	0	0	0	0	0	0	0	0	0	0	0	0	0	0	0	0	0	0	0	2.44	0	0	0	0
83	Saini et al. (2013)	Canada	2007-2008	Survey (farms)	76	22	Dairy	Diary adult cows	Therapeutic (systemic)	Injectable/Parenteral/Intraterine	Table 1	No. doses/Animal-time	nADD/1,000 cow-days	-	0	0	0	0	0	0	0	0	0	0	0	71	0	0	0	0	0	0	0	0	0	1.25	0	0	0	0	0	0	0	0	0	0	0	0	0
68	Sjölund et al. (2015)	Sweden	2013	Survey (farms)	60	12	Swine	Suckling piglets	Total use	-	Table 2	No. doses/Animal-time	nDDDAs/1,000 pigs/day	-	0	0	0	0	0	0	0	0	0	0	0	0	0	0	0	0	0	0	0	0	0	0	0	0	34.1	0	0	0	0	0	0	0	0	0	0
68	Sjölund et al. (2015)	Sweden	2013	Survey (farms)	60	12	Swine	Weaners	Total use	-	Table 2	No. doses/Animal-time	nDDDAs/1,000 pigs/day	-	0	0	0	0	0	0	0	0	0	0	0	0	0	0	0	0	0	0	0	0	0	0	0	0	2	0	0	0	0	0	0	0	0	0	0
68	Sjölund et al. (2015)	Sweden	2013	Survey (farms)	60	12	Swine	Fatteners	Total use	-	Table 2	No. doses/Animal-time	nDDDAs/1,000 pigs/day	-	0	0	0	0	0	0	0	0	0	0	0	0	0	0	0	0	0	0	0	0	0	0	0	0	2.7	0	0	0	0	0	0	0	0	0	0
68	Sjölund et al. (2015)	Sweden	2013	Survey (farms)	60	12	Swine	Adults	Total use	-	Table 2	No. doses/Animal-time	nDDDAs/1,000 pigs/day	-	0	0	0	0	0	0	0	0	0	0	0	0	0	0	0	0	0	0	0	0	0	0	0	0	5.5	0	0	0	0	0	0	0	0	0	0
54	Timmerman et al. (2006)	Belgium	2003	Survey (farms)	50	8	Swine	Fattening pigs	Total use	Oral	Table 4	No. doses/Animal-time	TI-ADDpig/1,000 animal-days	-	0	0	0	0	0.1	0	0	0	5.8	0	0	0	0	50.2	0	0	0	0	0	0	0	0	0	0	0	47.9	0	0	0	0	0	0	0	0	0
54	Timmerman et al. (2006)	Belgium	2003	Survey (farms)	50	8	Swine	Fattening pigs	Total use	Injectable/Parenteral/Intraterine	Table 4	No. doses/Animal-time	TI-ADDpig/1,000 animal-days	-	0	0	0	0	0	0	0.1	0	0	0	0	0	0	0	0.1	0	0	0	0	0	0	0	0.1	0	0.1	0.1	0.1	0	0	0	0	0	0	2.7	0.1
54	Timmerman et al. (2006)	Belgium	2003	Survey (farms)	50	8	Swine	Fattening pigs	Total use	Oral	Table 4	No. doses/Animal-time	TI-UDDpig/1,000 animal-days	-	0	0	0	0	0.2	0	0	0	13.6	0	0	0	0	27.4	0	0	0	0	0	0	0	0	0	0	0	48.9	0	0	0	0	0	0	0	0	0
54	Timmerman et al. (2006)	Belgium	2003	Survey (farms)	50	8	Swine	Fattening pigs	Total use	Injectable/Parenteral/Intraterine	Table 4	No. doses/Animal-time	TI-UDDpig/1,000 animal-days	-	0	0	0	0	0	0	0.1	0	0	0	0	0	0	0	0	0	0	0	0	0	0	0	0.1	0	0.1	0	0.1	0	0	0	0	0	0	0.7	0.1
60	Trauffler et al. (2014a)	Austria	Average (2008-2011)	Survey (farms)	75	12	Swine	-	Total use	-	Table 1 and Table 3	No. doses/Weight of animal-time	nADD(kg/kg/year)	-	0	0	0	0	0.02	0	0	0	0	0	0	0	0.02	0.11	0.35	0	0	0	0	0	0	0	0	0	0.01	0.37	0	0	0	0	0	0	0	0	0
61	Trauffler et al. (2014b)	Austria	2008	Survey (farms)	75	12	Swine	-	Total use	-	Table 1 and Table 2	No. doses/Weight of animal-time	nADDkg/kg/year	-	0	0	0	0	0	0	0	0	0.6	0	0	0	0	0.2	0.3	0	0	0	0	0	0	0	0	0	0	0.3	0	0	0	0	0	0	0	0	0
61	Trauffler et al. (2014b)	Austria	2009	Survey (farms)	75	12	Swine	-	Total use	-	Table 1 and Table 2	No. doses/Weight of animal-time	nADDkg/kg/year	-	0	0	0	0	0	0	0	0	0.3	0	0	0	0	0.1	0.3	0	0	0	0	0	0	0	0	0	0	0.5	0	0	0	0	0	0	0	0	0
61	Trauffler et al. (2014b)	Austria	2010	Survey (farms)	75	12	Swine	-	Total use	-	Table 1 and Table 2	No. doses/Weight of animal-time	nADDkg/kg/year	-	0	0	0	0	0	0	0	0	0.5	0	0	0	0	0	0.3	0	0	0	0	0	0	0	0	0	0	0.3	0	0	0	0	0	0	0	0	0
61	Trauffler et al. (2014b)	Austria	2011	Survey (farms)	75	12	Swine	-	Total use	-	Table 1 and Table 2	No. doses/Weight of animal-time	nADDkg/kg/year	-	0	0	0	0	0	0	0	0	0.2	0	0	0	0	0.1	0.4	0	0	0.1	0	0	0	0	0	0	0	0.4	0	0	0	0	0	0	0	0	0
61	Trauffler et al. (2014b)	Austria	Average(2008-2011)	Survey (farms)	75	12	Swine	-	Total use	-	Table 1 and Table 2	No. doses/Weight of animal-time	nADDkg/kg/year	-	0	0	0	0	0	0	0	0	0	0	0	0	0	0	0	0	0	0	0	0	0	0	0	0	0	0	0	0	0	0	0	0	0	0	0
55	Ungemach et al (2006)	Germany	1998	Survey (vets)	63	3	Swine	Swine	Therapeutic	Feed	Table 3	No. doses/Animal-time	nADD/2.169*10e7 animal-days	-	0	0	0	0	0	0	0	0	0	0	0	0	0	0	6000	358200	4310000	0	0	0	0	0	0	0	0	0	0	0	0	0	0	0	0	0	0
55	Ungemach et al (2006)	Germany	1998	Survey (vets)	63	3	Swine	Swine	Therapeutic	Feed	Table 3	No. doses/Animal-time	nADD/2.169*10e7 animal-days	-	0	0	0	0	0	0	0	0	0	0	0	0	0	0	39700	634400	1460000	0	0	0	0	0	0	0	0	0	0	0	0	0	0	0	0	0	0
55	Ungemach et al (2006)	Germany	1998	Survey (vets)	63	3	Swine	Swine	Therapeutic	Feed	Table 3	No. doses/Animal-time	nADD/2.169*10e7 animal-days	-	0	0	0	0	0	0	0	0	0	0	0	0	0	0	8200	1058000	250000	0	0	0	0	0	0	0	0	0	0	0	0	0	0	0	0	0	0
55	Ungemach et al (2006)	Germany	1998	Survey (vets)	63	3	Swine	Swine	Therapeutic	Feed	Table 3	No. doses/Animal-time	nADD/2.169*10e7 animal-days	-	0	0	0	0	0	0	0	0	0	0	0	0	0	0	10700	810000	231000	0	0	0	0	0	0	0	0	0	0	0	0	0	0	0	0	0	0
[truncated: 83 more columns]

## Sheet: Data Figure 3
Ref.	Author	Species	Age group	AMINOGLYCOSIDES	TETRACYCLINES	PENICILLINS	MACROLIDES	3rd GEN CEPHALOSPORINS	4th GEN CEPHALOSPORINS	SULPHONAMIDES	FLUOROQUINOLONES	AMPHENICOLS	SULFONAMIDES + DIAMINOPYRIMIDINES	LINCOSAMIDES	POLYPEPTIDES	1st GEN CEPHALOSPORINS	PLEUROMUTILINS	RIFAXIMINS	AMINOCYCLITOLS
84	Agunos et al. (2017)	Poultry	All farms	0	0	30	6	0	0	0	0	0	80	0	0	0	0	0	0
50	Callens et al (2012)	Swine	Fattening pigs	0	23.2	55.8	29	31.4	0.5	0	1.25	0	31.2	16	59.3	0	0	0	1.1
51	Filippitzi et al. (2014)	Poultry	All farms	0	0	53.7	37.5	0	0	0	0	0	22.5	0	0	0	0	0	0
30	Firth et al. (2017)	Cattle	All farms	0.712	0.11	4.603	0.356	1.863	1.891	0	0.685	0	0.055	0.329	0	2.466	0	0	0
63	Gonzalez et al. (2010)	Cattle	All farms	0.255	0.819	1.159	0.153	0.121	0.121	0.622	0.523	0.044	0.364	0	0.003	0.112	0	0	0
46	Jensen et al. (2012)	Swine	Adults pig	0	4.11	10.137	4.658	0	0	0	0	0	4.11	0	0	0	4.795	0	0
65	Kuipers et al. (2016)	Cattle	All farms	3.014	1.023	7.617	0.253	0.041	0.041	0	0.062	0	0.486	0.059	0	0.712	0	0	0
56	Merle et al. (2012)	Swine	Suckling pigs	0	10.959	39.726	16.712	1.37	0	0	2.466	0	95.479	0	0	0	0	0	0
56	Merle et al. (2012)	Swine	Adults pig	0	2.822	0.822	0.164	0.356	0	0	1.041	0	2.685	0	0	0	0	0	0
56	Merle et al. (2012)	Swine	Fattening pigs	0	20.137	6.082	13.425	0.027	0	0	0.521	0	38.164	0	0	0	0	0	0
56	Merle et al. (2012)	Cattle	All farms	1.151	0.055	2.932	0.192	0.685	0.685	0.521	0.63	0	0	0	0	0.685	0	0	0
85	Nobrega et al. (2007)	Cattle	All farms	0	0.31	1.783	0.077	1.08	0	0	0.107	0.071	0.547	0.299	0	0.703	0	0	0
93	Pereyra et al. (2015)	Cattle	All farms	2.493	0.356	1.397	2.192	0	0	0	0	0	0	0	0	0	0	0	0
52	Persoons et al. (2012)	Poultry	All farms	0	7.5	50.2	28.5	0	0	0	9.5	0	27.5	10.5	0	0	0	0	4.5
82	Saini et al. (2012)	Cattle	All farms	0	0.69	4.8	0	1.91	0	0	0	0.14	0.88	0.68	0	0.91	0	0	0
83	Saini et al. (2013)	Cattle	All farms	0	0.71	5.8	0.26	2.12	0	0	0	0.15	0.95	0.72	0	0.28	0	0	0
32	Schekel et al. (2016)	Swine	Suckling pigs	10.932	7.918	48.301	21.562	15.178	0	1.726	6.795	0.329	0	0.466	7.068	0	0.11	0.548	0
32	Schekel et al. (2016)	Swine	Weaners	8.164	5.589	37.918	19.37	14.11	0	0.932	6.301	0.329	0	0.521	5.397	0	0.11	0	0
32	Schekel et al. (2016)	Swine	Fattening pigs	6.192	6.438	32	16.658	10.603	0	1.233	4.849	0.301	0	0.548	7.973	0	0.247	0	0
35	Scoppetta et al. (2017)	Swine	All farms	0	2.964	3.602	3.443	0.658	0.296	0.012	0.968	0.41	3.227	0.204	2.464	0	1.065	0	0
68	Sjolund et al. (2015)	Swine	Adults pig	0	0	5.5	0	0	0	1.5	0	0	0	0	0	0	0	0	0
68	Sjölund et al. (2015)	Swine	Suckling pigs	0	0	34.1	0	0	0	4.2	0	0	0	0	0	0	0	0.088	0
68	Sjölund et al. (2015)	Swine	Weaners	0	0	2	0	0	0	0.1	0	0	0	0	0	0	0	0.176	0
68	Sjölund et al. (2015)	Swine	Fattening pigs	0	0	2.7	0	0	0	0	0	0	0	0	0	0	0	0.42	0
31	Stevens et al. (2016)	Cattle	All farms	0.55	0.46	5.71	1.1	2.95	4.99	0	0.65	0	0.13	0.1	0	0	0	0	0
53	Stevens et al. (2018)	Cattle	All farms	0.8	0	9.75	0	2.95	3.57	0	0	0	0	0	0	3.7	0	0	0
54	Timmerman et al. (2006)	Swine	Fattening pigs	0.2	52.3	51.1	6.1	0.6	0	0	0.3	0	42.8	4.4	19.9	0	0	0	2.9
96	Nguyen et al. (2015)	Poultry	All farms	8	90.8	52.1	73.3	0	0	15.5	44.3	6.4	0.3	8.5	51.3	0	0.1	0	10
45	Vieira et al. (2011)	Swine	Fattening pigs	0	13.8	0	7	1.5	0	0	0	0	0.1	0	0	0	0	0	0
